# Supplementary material for: A genomic lifespan program that reorganises the young adult brain is targeted in schizophrenia
Source: eLife. 2017 Sep 12;6:e17915. doi: 10.7554/eLife.17915 (PMC5595438; doi:10.7554/eLife.17915)
Supplement: Supplementary file 1. — (a) Human PEGET scores. (b) Mouse PEGET scores. (c) Set of genes that were found to have the top PEGET scores in both human and mouse. (d) Post-synaptic proteome gene sets. (e) Annotated table of proteins differentially expressed with age as well as the assigned functional classes used to determine enrichments. (f) Disease gene sets [file elife-17915-supp1.xlsx]

## Sheet: 1A - Human PEGET Scores
ID_REF	age_at_peak	start_to_peak	score	HGNC.symbol	desc	HGNC_ID	ensembl_gene_id	entrezgene	Is Schiz Gene?	Birth	Death
HEEBO-095-HCA95K6	24	3.65074	3.65074	PLP1	proteolipid protein 1 (Pelizaeus-Merzbacher disease, spastic paraplegia 2, uncomplicated)	9086	ENSG00000123560	5354	FALSE	-2.35724	1.2935
HEEBO-011-HCC11G18	24	3.09149	3.09149	PTX3	pentraxin-related gene, rapidly induced by IL-1 beta	9692	ENSG00000163661	5806	FALSE	1.9772	-1.11429
HEEBO-098-HCA98D4	24	2.67906	2.67906	SYTL2	synaptotagmin-like 2	NA	ENSG00000137501	54843	FALSE	-1.7002	0.978855
HEEBO-105-HCA105E21	25	3.87408	2.58272	SNAP25	synaptosomal-associated protein, 25kDa	11132	ENSG00000132639	6616	TRUE	-2.5551	1.31898
HEEBO-053-HCC53O14	24	2.40336	2.40336	GRASP	GRP1 (general receptor for phosphoinositides 1)-associated scaffold protein	NA	ENSG00000161835	160622	FALSE	-1.52096	0.882395
HEEBO-008-HCC8C3	25	3.54318	2.36212	BACH2	BTB and CNC homology 1, basic leucine zipper transcription factor 2	14078	ENSG00000112182	60468	FALSE	2.35454	-1.18864
HEEBO-030-HCC30I15	24	2.31846	2.31846	CX3CL1	chemokine (C-X3-C motif) ligand 1	10647	ENSG00000006210	6376	FALSE	-1.42545	0.89301
HEEBO-024-HCC24G12	24	2.29513	2.29513	FHL2	four and a half LIM domains 2	3703	ENSG00000115641	2274	FALSE	-1.4544	0.840732
HEEBO-093-HCA93H21	25	3.42271	2.2818	MOG	myelin oligodendrocyte glycoprotein	7197	ENSG00000137345	4340	FALSE	-2.28045	1.14226
HEEBO-093-HCA93H21	25	3.42271	2.2818	MOG	myelin oligodendrocyte glycoprotein	7197	ENSG00000237834	4340	FALSE	-2.28045	1.14226
HEEBO-093-HCA93H21	25	3.42271	2.2818	MOG	myelin oligodendrocyte glycoprotein	7197	ENSG00000230885	4340	FALSE	-2.28045	1.14226
HEEBO-093-HCA93H21	25	3.42271	2.2818	MOG	myelin oligodendrocyte glycoprotein	7197	ENSG00000234623	4340	FALSE	-2.28045	1.14226
HEEBO-093-HCA93H21	25	3.42271	2.2818	MOG	myelin oligodendrocyte glycoprotein	7197	ENSG00000232641	4340	FALSE	-2.28045	1.14226
HEEBO-093-HCA93H21	25	3.42271	2.2818	MOG	myelin oligodendrocyte glycoprotein	7197	ENSG00000234096	4340	FALSE	-2.28045	1.14226
HEEBO-093-HCA93H21	25	3.42271	2.2818	MOG	myelin oligodendrocyte glycoprotein	7197	ENSG00000236561	4340	FALSE	-2.28045	1.14226
HEEBO-093-HCA93H21	25	3.42271	2.2818	MOG	myelin oligodendrocyte glycoprotein	7197	ENSG00000204655	4340	FALSE	-2.28045	1.14226
HEEBO-029-HCC29N16	24	2.27155	2.27155	CXCL14	chemokine (C-X-C motif) ligand 14	10640	ENSG00000145824	9547	FALSE	-1.40368	0.867869
HEEBO-010-HCC10D7	24	2.25704	2.25704	CRHBP	corticotropin releasing hormone binding protein	2356	ENSG00000145708	1393	FALSE	-1.40342	0.853617
HEEBO-052-HCC52O5	25	3.3357	2.2238	ITPKA	inositol 1,4,5-trisphosphate 3-kinase A	6178	ENSG00000137825	3706	FALSE	-2.16243	1.17327
HEEBO-022-HCC22L14	24	2.18628	2.18628	PLA2G5	phospholipase A2, group V	9038	ENSG00000127472	5322	FALSE	-1.31346	0.872827
HEEBO-012-HCC12L24	25	3.24066	2.16044	EGR3	early growth response 3	3240	ENSG00000179388	1960	FALSE	-2.12327	1.11739
HEEBO-012-HCC12G21	25	3.21403	2.14269	WEE1	WEE1 homolog (S. pombe)	12761	ENSG00000166483	7465	FALSE	2.11435	-1.09968
HEEBO-010-HCC10B19	25	3.19459	2.12973	LIPG	lipase, endothelial	6623	ENSG00000101670	9388	FALSE	2.12559	-1.069
HEEBO-093-HCA93N22	26	4.72734	2.10104	RTN4	reticulon 4	14085	ENSG00000115310	57142	FALSE	-3.10539	1.62195
HEEBO-057-HCC57L21	24	2.09755	2.09755	CENPF	centromere protein F, 350/400ka (mitosin)	1857	ENSG00000117724	1063	FALSE	1.38562	-0.711928
HEEBO-004-CTRL4P20	24	2.09694	2.09694	CLDN11	claudin 11 (oligodendrocyte transmembrane protein)	8514	ENSG00000013297	5010	FALSE	-1.38556	0.71138
HEEBO-018-HCC18M11	24	2.08783	2.08783	PCDH9	protocadherin 9	8661	ENSG00000184226	5101	FALSE	-1.37731	0.710523
HEEBO-011-HCC11N24	24	2.07608	2.07608	GPC5	glypican 5	4453	ENSG00000179399	2262	FALSE	-1.36287	0.713207
HEEBO-011-HCC11G22	26	4.66834	2.07482	RGS4	regulator of G-protein signalling 4	10000	ENSG00000117152	5999	TRUE	-3.12081	1.54754
HEEBO-033-HCC33A17	25	3.09804	2.06536	HAS3	hyaluronan synthase 3	4820	ENSG00000103044	3038	FALSE	2.00044	-1.0976
HEEBO-032-HCC32H7	24	2.06145	2.06145	CA10	carbonic anhydrase X	1369	ENSG00000154975	56934	TRUE	-1.25969	0.801764
HEEBO-042-HCC42I24	26	4.60239	2.04551	SOX11	SRY (sex determining region Y)-box 11	11191	ENSG00000176887	6664	FALSE	3.12002	-1.48237
HEEBO-096-HCA96E14	24	2.01035	2.01035	AK5	adenylate kinase 5	365	ENSG00000154027	26289	FALSE	-1.25365	0.7567
HEEBO-024-HCC24C13	24	2.00492	2.00492	CXCL14	chemokine (C-X-C motif) ligand 14	10640	ENSG00000145824	9547	FALSE	-1.23939	0.765533
HEEBO-026-HCC26N18	24	1.97446	1.97446	TAC3	tachykinin 3 (neuromedin K, neurokinin beta)	11521	ENSG00000166863	6866	FALSE	-1.12508	0.84938
HEEBO-041-HCC41O10	24	1.96665	1.96665	SCRT2	scratch homolog 2, zinc finger protein (Drosophila)	NA	ENSG00000215397	85508	FALSE	1.22856	-0.738091
HEEBO-025-HCC25F5	25	2.93163	1.95442	DGKB	diacylglycerol kinase, beta 90kDa	2850	ENSG00000136267	1607	FALSE	-1.86792	1.06371
HEEBO-029-HCC29L21	25	2.9292	1.9528	VIP	vasoactive intestinal peptide	12693	ENSG00000146469	7432	FALSE	-1.83233	1.09687
HEEBO-099-HCA99K23	24	1.93468	1.93468	GOT1	glutamic-oxaloacetic transaminase 1, soluble (aspartate aminotransferase 1)	4432	ENSG00000120053	2805	FALSE	-1.21571	0.718969
HEEBO-097-HCA97J7	24	1.93299	1.93299	CA2	carbonic anhydrase II	1373	ENSG00000104267	760	FALSE	-1.23154	0.701452
HEEBO-044-HCC44O20	25	2.8987	1.93247	CDCA7	cell division cycle associated 7	14628	ENSG00000144354	83879	TRUE	1.90439	-0.994315
HEEBO-037-HCC37E23	24	1.93059	1.93059	PCSK9	proprotein convertase subtilisin/kexin type 9	20001	ENSG00000169174	255738	FALSE	1.21124	-0.719354
HEEBO-037-HCC37E23	24	1.93059	1.93059	PCSK9	proprotein convertase subtilisin/kexin type 9	20001	LRG_275	255738	FALSE	1.21124	-0.719354
HEEBO-059-HCC59O6	24	1.88598	1.88598	AGT	angiotensinogen (serpin peptidase inhibitor, clade A, member 8)	333	ENSG00000135744	183	FALSE	-1.28164	0.604344
HEEBO-017-HCC17D14	25	2.82787	1.88524	FOXN4	forkhead box N4	21399	ENSG00000139445	121643	FALSE	1.88648	-0.941384
HEEBO-021-HCC21M1	24	1.88432	1.88432	SLC35F2	solute carrier family 35, member F2	NA	ENSG00000110660	54733	FALSE	1.20136	-0.682961
HEEBO-039-HCC39F19	24	1.87673	1.87673	SLCO1A2	solute carrier organic anion transporter family, member 1A2	10956	ENSG00000084453	6579	FALSE	-1.22271	0.654019
HEEBO-094-HCA94A22	24	1.86891	1.86891	ATP2B1	ATPase, Ca++ transporting, plasma membrane 1	814	ENSG00000070961	490	FALSE	-1.16857	0.70034
HEEBO-038-HCC38P6	24	1.86727	1.86727	NGEF	neuronal guanine nucleotide exchange factor	7807	ENSG00000066248	25791	FALSE	-1.19823	0.669039
HEEBO-013-HCC13P10	24	1.8596	1.8596	HES6	hairy and enhancer of split 6 (Drosophila)	NA	ENSG00000144485	55502	FALSE	1.11425	-0.745354
HEEBO-037-HCC37M9	24	1.8402	1.8402	TMEM38A	transmembrane protein 38A	NA	ENSG00000072954	79041	FALSE	-1.14954	0.690657
HEEBO-098-HCA98J11	24	1.83147	1.83147	CLDN10	claudin 10	NA	ENSG00000134873	9071	FALSE	-1.15057	0.680896
HEEBO-023-HCC23O17	24	1.8181	1.8181	SFRP1	secreted frizzled-related protein 1	10776	ENSG00000104332	6422	FALSE	1.12043	-0.697664
HEEBO-031-HCC31O20	24	1.81756	1.81756	EPB41	erythrocyte membrane protein band 4.1 (elliptocytosis 1, RH-linked)	3377	ENSG00000159023	2035	TRUE	1.1307	-0.686866
HEEBO-013-HCC13G22	25	2.70449	1.80299	WIF1	WNT inhibitory factor 1	18081	ENSG00000156076	11197	FALSE	-1.73214	0.972355
HEEBO-010-HCC10C12	25	2.68282	1.78855	GJB6	gap junction protein, beta 6 (connexin 30)	4288	ENSG00000121742	10804	FALSE	-1.83734	0.845485
HEEBO-032-HCC32K18	25	2.66607	1.77738	LEMD1	LEM domain containing 1	NA	ENSG00000186007	93273	FALSE	1.74765	-0.918411
HEEBO-007-HCC7F17	24	1.77371	1.77371	MAL2	mal, T-cell differentiation protein 2	13634	ENSG00000147676	114569	FALSE	-1.0839	0.689803
HEEBO-042-HCC42C19	24	1.75812	1.75812	RBMX	RNA binding motif protein, X-linked	9910	ENSG00000147274	101928747	FALSE	1.14769	-0.610425
HEEBO-042-HCC42C19	24	1.75812	1.75812	RBMX	RNA binding motif protein, X-linked	9910	ENSG00000147274	26787	FALSE	1.14769	-0.610425
HEEBO-042-HCC42C19	24	1.75812	1.75812	RBMX	RNA binding motif protein, X-linked	9910	ENSG00000147274	27316	FALSE	1.14769	-0.610425
HEEBO-025-HCC25M2	24	1.72947	1.72947	POLE2	polymerase (DNA directed), epsilon 2 (p59 subunit)	9178	ENSG00000100479	5427	FALSE	1.11437	-0.615101
HEEBO-043-HCC43O10	24	1.72697	1.72697	PAK1	p21/Cdc42/Rac1-activated kinase 1 (STE20 homolog, yeast)	8590	ENSG00000149269	5058	FALSE	-1.07512	0.651845
HEEBO-019-HCC19B9	25	2.5832	1.72213	RASSF5	Ras association (RalGDS/AF-6) domain family 5	17609	ENSG00000266094	83593	TRUE	-1.70593	0.877271
HEEBO-019-HCC19B9	25	2.5832	1.72213	RASSF5	Ras association (RalGDS/AF-6) domain family 5	17609	ENSG00000136653	83593	TRUE	-1.70593	0.877271
HEEBO-089-HCA89D24	25	2.57624	1.71749	NETO1	neuropilin (NRP) and tolloid (TLL)-like 1	13823	ENSG00000166342	81832	FALSE	-1.67998	0.896256
HEEBO-022-HCC22N19	24	1.71484	1.71484	RASGRF2	Ras protein-specific guanine nucleotide-releasing factor 2	9876	ENSG00000113319	5924	FALSE	-1.07598	0.638862
HEEBO-077-HCC77C20	26	3.85782	1.71459	IGF2BP3	insulin-like growth factor 2 mRNA binding protein 3	28868	ENSG00000136231	10643	FALSE	2.60316	-1.25466
HEEBO-041-HCC41C2	24	1.71306	1.71306	LGI1	leucine-rich, glioma inactivated 1	6572	ENSG00000108231	9211	FALSE	-1.06446	0.648593
HEEBO-072-HCC72G15	24	1.68386	1.68386	KLRC3	killer cell lectin-like receptor subfamily C, member 3	6376	ENSG00000205810	3823	FALSE	-1.02459	0.659267
HEEBO-027-HCC27A10	25	2.52032	1.68021	KALRN	kalirin, RhoGEF kinase	4814	ENSG00000160145	8997	TRUE	-1.64184	0.878477
HEEBO-020-HCC20C18	24	1.67313	1.67313	TBPL1	TBP-like 1	11589	ENSG00000028839	9519	FALSE	-1.05203	0.621098
HEEBO-006-HCC6N5	25	2.50597	1.67065	TRHDE	thyrotropin-releasing hormone degrading enzyme	30748	ENSG00000072657	29953	FALSE	-1.65633	0.849639
HEEBO-070-HCC70B20	26	3.73744	1.66108	EZH2	enhancer of zeste homolog 2 (Drosophila)	3527	ENSG00000106462	2146	FALSE	2.5176	-1.21984
HEEBO-010-HCC10A22	26	3.72619	1.65609	EOMES	eomesodermin homolog (Xenopus laevis)	3372	ENSG00000163508	8320	FALSE	2.50128	-1.22491
HEEBO-101-HCA101C8	24	1.65314	1.65314	KCNIP4	Kv channel interacting protein 4	30083	ENSG00000185774	80333	FALSE	-1.01448	0.63866
HEEBO-026-HCC26P20	24	1.6482	1.6482	CILP	cartilage intermediate layer protein, nucleotide pyrophosphohydrolase	1980	ENSG00000138615	8483	FALSE	1.02695	-0.621251
HEEBO-076-HCC76N5	24	1.64455	1.64455	OXR1	oxidation resistance 1	15822	ENSG00000164830	55074	FALSE	-1.0509	0.593643
HEEBO-036-HCC36G2	24	1.64356	1.64356	FANCC	Fanconi anemia, complementation group C	3584	ENSG00000158169	2176	FALSE	1.07222	-0.571335
HEEBO-036-HCC36G2	24	1.64356	1.64356	FANCC	Fanconi anemia, complementation group C	3584	LRG_497	2176	FALSE	1.07222	-0.571335
HEEBO-055-HCC55D24	24	1.63317	1.63317	PCP4	Purkinje cell protein 4	8742	ENSG00000183036	5121	FALSE	-0.993658	0.639512
HEEBO-017-HCC17H12	23	2.43679	1.62453	COL24A1	collagen, type XXIV, alpha 1	NA	ENSG00000171502	255631	FALSE	-1.51546	0.921337
HEEBO-025-HCC25C7	24	1.62103	1.62103	NOS1AP	nitric oxide synthase 1 (neuronal) adaptor protein	16859	ENSG00000198929	9722	FALSE	1.01952	-0.601508
HEEBO-098-HCA98E11	24	1.62088	1.62088	HPRT1	hypoxanthine phosphoribosyltransferase 1 (Lesch-Nyhan syndrome)	5157	ENSG00000165704	3251	FALSE	-0.982681	0.6382
HEEBO-011-HCC11P16	24	1.61547	1.61547	GAS1	growth arrest-specific 1	4165	ENSG00000180447	2619	FALSE	1.01413	-0.601337
HEEBO-056-HCC56O2	24	1.61073	1.61073	NES	nestin	7756	ENSG00000132688	10763	FALSE	1.03205	-0.578683
HEEBO-091-HCA91J4	24	1.60546	1.60546	GRIK1	glutamate receptor, ionotropic, kainate 1	4579	ENSG00000171189	2897	FALSE	-0.942691	0.662766
HEEBO-012-HCC12C20	24	1.60443	1.60443	NT5E	5'-nucleotidase, ecto (CD73)	8021	ENSG00000135318	4907	FALSE	-1.03631	0.568122
HEEBO-017-HCC17A7	24	1.60231	1.60231	PPAPDC1B	phosphatidic acid phosphatase type 2 domain containing 1B	NA	ENSG00000147535	84513	FALSE	1.02767	-0.574645
HEEBO-011-HCC11H9	25	2.40227	1.60152	SNAI2	snail homolog 2 (Drosophila)	11094	ENSG00000019549	6591	FALSE	1.57474	-0.827533
HEEBO-042-HCC42K19	24	1.58989	1.58989	CD9	CD9 antigen (p24)	1709	ENSG00000010278	928	TRUE	-1.02387	0.566022
HEEBO-005-HCC5H10	25	2.3796	1.5864	NHSL1	NHS-like 1	NA	ENSG00000135540	57224	FALSE	1.56582	-0.813784
HEEBO-010-HCC10I13	25	2.37869	1.58579	ATF3	activating transcription factor 3	785	ENSG00000162772	467	FALSE	-1.51937	0.859323
HEEBO-067-HCC67K21	24	1.57735	1.57735	CDC25A	cell division cycle 25A	1725	ENSG00000164045	993	FALSE	1.01844	-0.558911
HEEBO-022-HCC22K21	24	1.57466	1.57466	NPTX2	neuronal pentraxin II	7953	ENSG00000106236	4885	FALSE	-0.976641	0.598015
HEEBO-064-HCC64D14	24	1.56897	1.56897	APOE	apolipoprotein E	613	ENSG00000130203	348	FALSE	-1.00978	0.559186
HEEBO-101-HCA101I19	24	1.56606	1.56606	DCX	doublecortex; lissencephaly, X-linked (doublecortin)	2714	ENSG00000077279	1641	FALSE	1.01468	-0.551381
HEEBO-008-HCC8O22	24	1.558	1.558	EPAS1	endothelial PAS domain protein 1	3374	ENSG00000116016	2034	FALSE	-0.997388	0.560617
HEEBO-007-HCC7I20	24	1.54547	1.54547	NCAM2	neural cell adhesion molecule 2	7657	ENSG00000154654	4685	FALSE	-0.970782	0.574685
HEEBO-089-HCA89N5	24	1.54322	1.54322	EPB41L4B	erythrocyte membrane protein band 4.1 like 4B	NA	ENSG00000095203	54566	FALSE	-1.00399	0.539222
HEEBO-055-HCC55M15	24	1.54257	1.54257	POLE	polymerase (DNA directed), epsilon	9177	ENSG00000177084	5426	FALSE	0.966058	-0.57651
HEEBO-006-HCC6K19	25	2.30966	1.53978	PARD6G	par-6 partitioning defective 6 homolog gamma (C. elegans)	16076	ENSG00000178184	84552	FALSE	1.50044	-0.809227
HEEBO-091-HCA91I21	25	2.30504	1.53669	EZH2	enhancer of zeste homolog 2 (Drosophila)	3527	ENSG00000106462	2146	FALSE	1.5599	-0.745139
HEEBO-090-HCA90N6	25	2.2896	1.5264	BCL11B	B-cell CLL/lymphoma 11B (zinc finger protein)	13222	ENSG00000127152	64919	TRUE	1.51224	-0.777357
HEEBO-002-CTRL2N6	24	1.52151	1.52151	GSN	gelsolin (amyloidosis, Finnish type)	4620	ENSG00000148180	2934	TRUE	-1.0034	0.518119
HEEBO-040-HCC40P15	25	2.27285	1.51523	RNASE1	ribonuclease, RNase A family, 1 (pancreatic)	10044	ENSG00000129538	6035	FALSE	-1.50144	0.77141
HEEBO-076-HCC76A11	26	3.39535	1.50904	UBE2C	ubiquitin-conjugating enzyme E2C	15937	ENSG00000175063	11065	FALSE	2.2823	-1.11305
HEEBO-042-HCC42G20	24	1.50745	1.50745	NEUROD1	neurogenic differentiation 1	7762	ENSG00000162992	4760	FALSE	0.946682	-0.560767
HEEBO-094-HCA94J10	25	2.26048	1.50698	PXDN	peroxidasin homolog (Drosophila)	14966	ENSG00000130508	7837	FALSE	1.47903	-0.781452
HEEBO-018-HCC18B21	24	1.50683	1.50683	HELB	helicase (DNA) B	NA	ENSG00000127311	92797	FALSE	0.945664	-0.561167
HEEBO-030-HCC30G8	24	1.50618	1.50618	OLR1	oxidised low density lipoprotein (lectin-like) receptor 1	8133	ENSG00000173391	4973	FALSE	-0.909867	0.596317
HEEBO-022-HCC22O10	25	2.25749	1.50499	BCL11B	B-cell CLL/lymphoma 11B (zinc finger protein)	13222	ENSG00000127152	64919	TRUE	1.48732	-0.770166
HEEBO-072-HCC72M22	24	1.50409	1.50409	TPST2	tyrosylprotein sulfotransferase 2	12021	ENSG00000128294	8459	FALSE	-0.975854	0.528236
HEEBO-040-HCC40K10	24	1.50225	1.50225	RBM15B	RNA binding motif protein 15B	NA	ENSG00000179837	29890	FALSE	0.93224	-0.570013
HEEBO-040-HCC40K10	24	1.50225	1.50225	RBM15B	RNA binding motif protein 15B	NA	ENSG00000259956	29890	FALSE	0.93224	-0.570013
HEEBO-035-HCC35J23	25	2.24907	1.49938	FOXM1	forkhead box M1	3818	ENSG00000111206	2305	FALSE	1.51628	-0.732788
HEEBO-061-HCC61I16	24	1.49632	1.49632	SYP	synaptophysin	11506	ENSG00000268353	6855	FALSE	-0.931018	0.565303
HEEBO-061-HCC61I16	24	1.49632	1.49632	SYP	synaptophysin	11506	ENSG00000102003	6855	FALSE	-0.931018	0.565303
HEEBO-094-HCA94K14	24	1.48372	1.48372	OXR1	oxidation resistance 1	15822	ENSG00000164830	55074	FALSE	-0.908822	0.574895
HEEBO-016-HCC16N10	24	1.48342	1.48342	ZNF250	zinc finger protein 250	NA	ENSG00000196150	58500	FALSE	0.915581	-0.567837
HEEBO-105-HCA105N11	24	1.48115	1.48115	TPM3	tropomyosin 3	12012	ENSG00000143549	7170	FALSE	-0.91766	0.56349
HEEBO-044-HCC44P2	25	2.21672	1.47781	FNDC1	fibronectin type III domain containing 1	NA	ENSG00000164694	84624	FALSE	1.48662	-0.730098
HEEBO-053-HCC53L15	25	2.21417	1.47611	CA11	carbonic anhydrase XI	1370	ENSG00000063180	770	FALSE	-1.44639	0.767784
HEEBO-011-HCC11F5	25	2.21253	1.47502	PLA2G4A	phospholipase A2, group IVA (cytosolic, calcium-dependent)	9035	ENSG00000116711	5321	FALSE	-1.45751	0.755014
HEEBO-014-HCC14E11	25	2.19941	1.46627	CDH9	cadherin 9, type 2 (T1-cadherin)	NA	ENSG00000113100	1007	FALSE	-1.41901	0.780397
HEEBO-026-HCC26J17	24	1.46452	1.46452	MCM7	MCM7 minichromosome maintenance deficient 7 (S. cerevisiae)	6950	ENSG00000166508	4176	FALSE	0.917207	-0.547314
HEEBO-011-HCC11G2	26	3.29243	1.4633	MCM10	MCM10 minichromosome maintenance deficient 10 (S. cerevisiae)	18043	ENSG00000065328	55388	FALSE	2.22204	-1.0704
HEEBO-098-HCA98C17	25	2.1859	1.45727	GPR161	G protein-coupled receptor 161	NA	ENSG00000143147	23432	FALSE	1.4492	-0.736699
HEEBO-046-HCC46P16	25	2.17814	1.4521	N4BP2	Nedd4 binding protein 2	NA	ENSG00000078177	55728	FALSE	1.44209	-0.736055
HEEBO-098-HCA98D21	24	1.44955	1.44955	LRRC49	leucine rich repeat containing 49	NA	ENSG00000137821	54839	FALSE	0.922349	-0.527205
HEEBO-025-HCC25L24	26	3.26147	1.44954	PLP1	proteolipid protein 1 (Pelizaeus-Merzbacher disease, spastic paraplegia 2, uncomplicated)	9086	ENSG00000123560	5354	FALSE	-2.22124	1.04023
HEEBO-053-HCC53B21	24	1.44945	1.44945	TAL2	T-cell acute lymphocytic leukemia 2	11557	ENSG00000186051	6887	FALSE	0.960448	-0.488998
HEEBO-021-HCC21L24	24	1.44277	1.44277	APBB1IP	amyloid beta (A4) precursor protein-binding, family B, member 1 interacting protein	17379	ENSG00000077420	54518	FALSE	-0.912794	0.529975
HEEBO-091-HCA91H3	24	1.44195	1.44195	OLFM1	olfactomedin 1	17187	ENSG00000130558	10439	FALSE	-0.904271	0.537679
HEEBO-040-HCC40M11	24	1.43691	1.43691	LOXL2	lysyl oxidase-like 2	6666	ENSG00000134013	4017	FALSE	0.880548	-0.556357
HEEBO-089-HCA89M8	26	3.22817	1.43474	AQP4	aquaporin 4	637	ENSG00000171885	361	FALSE	-2.21042	1.01775
HEEBO-038-HCC38J18	25	2.14938	1.43292	PIP5K1B	phosphatidylinositol-4-phosphate 5-kinase, type I, beta	8995	ENSG00000107242	8395	FALSE	-1.38966	0.759723
HEEBO-036-HCC36J24	25	2.14734	1.43156	KRT5	keratin 5 (epidermolysis bullosa simplex, Dowling-Meara/Kobner/Weber-Cockayne types)	6442	ENSG00000186081	3852	FALSE	-1.38994	0.757397
HEEBO-108-HCE108J23	25	2.14728	1.43152	PHACTR4	phosphatase and actin regulator 4	25793	ENSG00000204138	65979	FALSE	1.35353	-0.793757
HEEBO-090-HCA90G18	25	2.13444	1.42296	ART3	ADP-ribosyltransferase 3	725	ENSG00000156219	419	FALSE	-1.3772	0.757235
HEEBO-020-HCC20K20	25	2.13315	1.4221	SMAD3	SMAD, mothers against DPP homolog 3 (Drosophila)	6769	ENSG00000166949	4088	FALSE	-1.3817	0.751453
HEEBO-006-HCC6F15	25	2.1324	1.4216	CYP26B1	cytochrome P450, family 26, subfamily B, polypeptide 1	20581	ENSG00000003137	56603	TRUE	-1.39638	0.736021
HEEBO-011-HCC11P7	24	1.41989	1.41989	GABRG1	gamma-aminobutyric acid (GABA) A receptor, gamma 1	4086	ENSG00000163285	2565	FALSE	-0.927303	0.492589
HEEBO-030-HCC30H24	24	1.41891	1.41891	SLC7A10	solute carrier family 7, (neutral amino acid transporter, y+ system) member 10	11058	ENSG00000130876	56301	FALSE	-0.910328	0.508585
HEEBO-028-HCC28I24	25	2.12335	1.41557	PMP2	peripheral myelin protein 2	9117	ENSG00000147588	5375	FALSE	-1.46341	0.659941
HEEBO-083-HCC83A19	25	2.10895	1.40597	UHRF1	ubiquitin-like, containing PHD and RING finger domains, 1	12556	ENSG00000034063	NA	FALSE	1.36404	-0.744918
HEEBO-093-HCA93H20	25	2.10301	1.402	SCGN	secretagogin, EF-hand calcium binding protein	16941	ENSG00000079689	10590	FALSE	1.40882	-0.694187
HEEBO-080-HCC80G23	26	3.15159	1.40071	CSRP2	cysteine and glycine-rich protein 2	2470	ENSG00000175183	1466	FALSE	2.08282	-1.06877
HEEBO-058-HCC58E24	24	1.38954	1.38954	DDN	dendrin	NA	ENSG00000181418	23109	FALSE	-0.879093	0.510443
HEEBO-008-HCC8L17	25	2.08074	1.38716	CACNB2	calcium channel, voltage-dependent, beta 2 subunit	1402	ENSG00000165995	783	TRUE	-1.33437	0.746372
HEEBO-008-HCC8F23	26	3.1205	1.38689	MFSD4	major facilitator superfamily domain containing 4	NA	ENSG00000174514	148808	FALSE	-2.03767	1.08283
HEEBO-009-HCC9E7	27	4.67793	1.38605	NEUROG2	neurogenin 2	13805	ENSG00000178403	63973	FALSE	3.1966	-1.48133
HEEBO-040-HCC40K13	24	1.3832	1.3832	HMGB2	high-mobility group box 2	5000	ENSG00000164104	3148	FALSE	0.833385	-0.549812
HEEBO-098-HCA98I2	24	1.37925	1.37925	ADNP	activity-dependent neuroprotector	NA	ENSG00000101126	23394	FALSE	0.923492	-0.455753
HEEBO-086-HCA86O11	24	1.37318	1.37318	MDH1	malate dehydrogenase 1, NAD (soluble)	6970	ENSG00000014641	4190	FALSE	-0.864527	0.508651
HEEBO-051-HCC51O8	24	1.37285	1.37285	NDUFB3	NADH dehydrogenase (ubiquinone) 1 beta subcomplex, 3, 12kDa	7698	ENSG00000119013	4709	FALSE	-0.833674	0.539173
HEEBO-080-HCC80I9	24	1.37163	1.37163	KRT16	keratin 16 (focal non-epidermolytic palmoplantar keratoderma)	6423	ENSG00000186832	3868	FALSE	-0.862919	0.508712
HEEBO-028-HCC28L15	25	2.0574	1.3716	VIPR1	vasoactive intestinal peptide receptor 1	12694	ENSG00000114812	7433	FALSE	-1.37246	0.684944
HEEBO-049-HCC49M4	25	2.05637	1.37091	CYP2J2	cytochrome P450, family 2, subfamily J, polypeptide 2	2634	ENSG00000134716	1573	FALSE	-1.3903	0.66607
HEEBO-055-HCC55A14	25	2.05454	1.3697	MAST3	microtubule associated serine/threonine kinase 3	NA	ENSG00000099308	23031	FALSE	-1.34944	0.705106
HEEBO-051-HCC51M5	24	1.36953	1.36953	GBP1	guanylate binding protein 1, interferon-inducible, 67kDa	4182	ENSG00000117228	2633	FALSE	-0.883354	0.486176
HEEBO-007-HCC7G20	27	4.62157	1.36935	EVI2A	ecotropic viral integration site 2A	3499	ENSG00000126860	2123	FALSE	-3.1747	1.44687
HEEBO-049-HCC49H18	25	2.04517	1.36344	IGSF9	immunoglobulin superfamily, member 9	18132	ENSG00000085552	57549	FALSE	1.38614	-0.659023
HEEBO-042-HCC42C1	24	1.35941	1.35941	ZNF609	zinc finger protein 609	NA	ENSG00000180357	23060	FALSE	0.862802	-0.496606
HEEBO-033-HCC33H3	24	1.35081	1.35081	SCG2	secretogranin II (chromogranin C)	10575	ENSG00000171951	7857	FALSE	-0.800356	0.550457
HEEBO-010-HCC10P16	24	1.3507	1.3507	FAM76B	family with sequence similarity 76, member B	NA	ENSG00000077458	143684	FALSE	0.881617	-0.469082
HEEBO-079-HCC79L15	26	3.03748	1.34999	CSRP2	cysteine and glycine-rich protein 2	2470	ENSG00000175183	1466	FALSE	2.00639	-1.03109
HEEBO-082-HCC82K14	24	1.34784	1.34784	DISP1	dispatched homolog 1 (Drosophila)	19711	ENSG00000154309	84976	FALSE	0.871052	-0.476787
HEEBO-012-HCC12G5	23	2.02118	1.34745	PCDH20	protocadherin 20	NA	ENSG00000197991	101926951	FALSE	-1.18995	0.831231
HEEBO-012-HCC12G5	23	2.02118	1.34745	PCDH20	protocadherin 20	NA	ENSG00000197991	64881	FALSE	-1.18995	0.831231
HEEBO-005-HCC5G11	25	2.02006	1.3467	PGAP1	GPI deacylase	NA	ENSG00000197121	80055	FALSE	1.28424	-0.735812
HEEBO-066-HCC66G20	24	1.34407	1.34407	MICAL1	microtubule associated monoxygenase, calponin and LIM domain containing 1	20619	ENSG00000135596	64780	FALSE	0.86835	-0.475721
HEEBO-030-HCC30H20	24	1.34331	1.34331	MAPK4	mitogen-activated protein kinase 4	6878	ENSG00000262673	5596	FALSE	-0.90335	0.439962
HEEBO-030-HCC30H20	24	1.34331	1.34331	MAPK4	mitogen-activated protein kinase 4	6878	ENSG00000141639	5596	FALSE	-0.90335	0.439962
HEEBO-046-HCC46L2	24	1.34158	1.34158	DUSP6	dual specificity phosphatase 6	3072	ENSG00000139318	1848	FALSE	-0.787979	0.553601
HEEBO-024-HCC24G20	24	1.34153	1.34153	ZNF292	zinc finger protein 292	NA	ENSG00000188994	23036	FALSE	0.800422	-0.54111
HEEBO-051-HCC51B14	25	2.0113	1.34086	CSRP1	cysteine and glycine-rich protein 1	2469	ENSG00000159176	1465	FALSE	-1.35882	0.65248
HEEBO-040-HCC40B3	24	1.33623	1.33623	PRIM1	primase, polypeptide 1, 49kDa	9369	ENSG00000198056	5557	FALSE	0.846176	-0.490055
HEEBO-042-HCC42D15	26	2.99762	1.33228	BIRC5	baculoviral IAP repeat-containing 5 (survivin)	593	ENSG00000089685	332	FALSE	2.03026	-0.96736
HEEBO-049-HCC49K21	25	1.9872	1.3248	CACNG3	calcium channel, voltage-dependent, gamma subunit 3	1407	ENSG00000006116	10368	FALSE	-1.26621	0.720982
HEEBO-023-HCC23I8	26	2.97533	1.32237	HLF	hepatic leukemia factor	4977	ENSG00000108924	3131	FALSE	-1.97457	1.00076
HEEBO-013-HCC13E20	24	1.31837	1.31837	CTTNBP2	cortactin binding protein 2	15679	ENSG00000077063	83992	FALSE	0.852198	-0.466175
HEEBO-010-HCC10O20	25	1.97621	1.31747	GLIPR1	GLI pathogenesis-related 1 (glioma)	17001	ENSG00000139278	11010	FALSE	-1.29741	0.678794
HEEBO-070-HCC70O4	24	1.31369	1.31369	PNMA5	paraneoplastic antigen like 5	NA	ENSG00000198883	114824	FALSE	-0.818044	0.495644
HEEBO-070-HCC70O4	24	1.31369	1.31369	PNMA5	paraneoplastic antigen like 5	NA	ENSG00000268644	114824	FALSE	-0.818044	0.495644
HEEBO-044-HCC44H23	26	2.95509	1.31337	PACSIN1	protein kinase C and casein kinase substrate in neurons 1	8570	ENSG00000124507	29993	FALSE	-1.98062	0.974463
HEEBO-039-HCC39B11	24	1.31269	1.31269	JUP	junction plakoglobin	6207	ENSG00000261577	3728	FALSE	0.813603	-0.499084
HEEBO-039-HCC39B11	24	1.31269	1.31269	JUP	junction plakoglobin	6207	ENSG00000173801	3728	FALSE	0.813603	-0.499084
HEEBO-007-HCC7P8	25	1.96347	1.30898	KIF11	kinesin family member 11	6388	ENSG00000138160	3832	FALSE	1.23051	-0.732962
HEEBO-015-HCC15L16	26	2.94373	1.30832	NEFL	neurofilament, light polypeptide 68kDa	7739	ENSG00000104725	NA	FALSE	-1.97462	0.969111
HEEBO-032-HCC32E10	25	1.96152	1.30768	LAMP2	lysosomal-associated membrane protein 2	6501	ENSG00000005893	3920	FALSE	-1.30911	0.652403
HEEBO-037-HCC37B17	24	1.30685	1.30685	SERINC3	serine incorporator 3	11699	ENSG00000132824	10955	FALSE	-0.802444	0.50441
HEEBO-044-HCC44D14	23	1.95662	1.30441	GDA	guanine deaminase	4212	ENSG00000119125	9615	FALSE	-1.1432	0.813427
HEEBO-010-HCC10I2	24	1.29826	1.29826	ARNTL	aryl hydrocarbon receptor nuclear translocator-like	701	ENSG00000133794	406	FALSE	-0.82232	0.475939
HEEBO-029-HCC29K5	25	1.94388	1.29592	VANGL2	vang-like 2 (van gogh, Drosophila)	15511	ENSG00000162738	57216	FALSE	1.26758	-0.676295
HEEBO-014-HCC14N18	24	1.2944	1.2944	CENPJ	centromere protein J	17272	ENSG00000151849	55835	FALSE	0.827047	-0.467355
HEEBO-018-HCC18P12	24	1.29333	1.29333	SLC39A8	solute carrier family 39 (zinc transporter), member 8	20862	ENSG00000138821	64116	TRUE	-0.823968	0.469366
HEEBO-028-HCC28I9	24	1.29315	1.29315	NKTR	natural killer-tumor recognition sequence	7833	ENSG00000114857	4820	FALSE	0.813827	-0.479319
HEEBO-009-HCC9G5	26	2.90829	1.29257	CLDN10	claudin 10	NA	ENSG00000134873	9071	FALSE	-1.9422	0.966092
HEEBO-006-HCC6I3	24	1.29003	1.29003	ARID2	AT rich interactive domain 2 (ARID, RFX-like)	18037	ENSG00000189079	196528	TRUE	0.810955	-0.479078
HEEBO-092-HCA92J18	24	1.28988	1.28988	DHX57	DEAH (Asp-Glu-Ala-Asp/His) box polypeptide 57	NA	ENSG00000163214	90957	FALSE	0.794629	-0.495247
HEEBO-008-HCC8E5	24	1.2884	1.2884	DLGAP2	discs, large (Drosophila) homolog-associated protein 2	2906	ENSG00000198010	9228	FALSE	-0.847576	0.440821
HEEBO-016-HCC16J17	25	1.92717	1.28478	MYC	v-myc myelocytomatosis viral oncogene homolog (avian)	7553	ENSG00000136997	4609	FALSE	1.24465	-0.682514
HEEBO-086-HCA86M9	24	1.28152	1.28152	MTCH1	mitochondrial carrier homolog 1 (C. elegans)	NA	ENSG00000137409	23787	FALSE	-0.804594	0.476923
HEEBO-042-HCC42N13	25	1.91282	1.27521	E2F2	E2F transcription factor 2	3114	ENSG00000007968	1870	FALSE	1.26599	-0.646832
HEEBO-027-HCC27K20	24	1.2749	1.2749	ARMC4	armadillo repeat containing 4	NA	ENSG00000169126	55130	FALSE	-0.793424	0.481478
HEEBO-031-HCC31G21	24	1.27202	1.27202	PMP22	peripheral myelin protein 22	9118	LRG_263	5376	FALSE	-0.822434	0.449588
HEEBO-031-HCC31G21	24	1.27202	1.27202	PMP22	peripheral myelin protein 22	9118	ENSG00000109099	5376	FALSE	-0.822434	0.449588
HEEBO-030-HCC30B24	24	1.27067	1.27067	ZDHHC23	zinc finger, DHHC-type containing 23	NA	ENSG00000184307	254887	FALSE	-0.815483	0.455189
HEEBO-016-HCC16I6	24	1.26768	1.26768	IL13RA1	interleukin 13 receptor, alpha 1	5974	ENSG00000131724	3597	FALSE	-0.840516	0.427166
HEEBO-014-HCC14P14	24	1.26534	1.26534	TLR2	toll-like receptor 2	11848	ENSG00000137462	7097	FALSE	-0.889092	0.376253
HEEBO-102-HCA102F4	25	1.89799	1.26533	MICAL2	microtubule associated monoxygenase, calponin and LIM domain containing 2	24693	ENSG00000133816	9645	FALSE	-1.22634	0.671648
HEEBO-022-HCC22M24	26	2.84694	1.26531	CASC5	cancer susceptibility candidate 5	24054	ENSG00000137812	57082	FALSE	1.93416	-0.912777
HEEBO-068-HCC68K17	24	1.26484	1.26484	CAMKK2	calcium/calmodulin-dependent protein kinase kinase 2, beta	NA	ENSG00000110931	10645	FALSE	-0.827255	0.437583
HEEBO-014-HCC14P12	24	1.26446	1.26446	TEK	TEK tyrosine kinase, endothelial (venous malformations, multiple cutaneous and mucosal)	11724	ENSG00000120156	7010	FALSE	-0.839183	0.425281
HEEBO-043-HCC43L24	24	1.26318	1.26318	ILF3	interleukin enhancer binding factor 3, 90kDa	6038	ENSG00000129351	3609	FALSE	0.800948	-0.462233
HEEBO-017-HCC17P8	25	1.89135	1.2609	WDR76	WD repeat domain 76	NA	ENSG00000092470	79968	FALSE	1.23362	-0.657731
HEEBO-039-HCC39A17	25	1.89053	1.26036	HPRT1	hypoxanthine phosphoribosyltransferase 1 (Lesch-Nyhan syndrome)	5157	ENSG00000165704	3251	FALSE	-1.24631	0.644225
HEEBO-040-HCC40N7	24	1.25994	1.25994	ST8SIA3	ST8 alpha-N-acetyl-neuraminide alpha-2,8-sialyltransferase 3	14269	ENSG00000177511	51046	FALSE	-0.755809	0.504135
HEEBO-010-HCC10E18	26	2.83404	1.25957	ALDH1A1	aldehyde dehydrogenase 1 family, member A1	402	ENSG00000165092	216	TRUE	-1.89346	0.940582
HEEBO-006-HCC6A11	25	1.88868	1.25912	EVI2B	ecotropic viral integration site 2B	3500	ENSG00000185862	2124	FALSE	-1.28562	0.60306
HEEBO-037-HCC37E12	24	1.25725	1.25725	ZNF423	zinc finger protein 423	16762	ENSG00000102935	23090	FALSE	0.801141	-0.456109
HEEBO-040-HCC40D9	24	1.2567	1.2567	ITM2C	integral membrane protein 2C	6175	ENSG00000135916	81618	TRUE	-0.816942	0.439763
HEEBO-016-HCC16B10	26	2.82641	1.25618	KIAA0101	KIAA0101	NA	ENSG00000166803	9768	FALSE	1.86113	-0.965278
HEEBO-012-HCC12C19	23	1.88362	1.25574	NRGN	neurogranin (protein kinase C substrate, RC3)	8000	ENSG00000154146	4900	FALSE	-1.13136	0.752259
HEEBO-029-HCC29G22	24	1.25291	1.25291	LRPAP1	low density lipoprotein receptor-related protein associated protein 1	6701	ENSG00000163956	4043	FALSE	-0.760744	0.492168
HEEBO-017-HCC17F15	25	1.87678	1.25119	KCNG3	potassium voltage-gated channel, subfamily G, member 3	18306	ENSG00000171126	170850	FALSE	-1.21558	0.661199
HEEBO-032-HCC32H21	24	1.25118	1.25118	SDC1	syndecan 1	10658	ENSG00000115884	6382	FALSE	0.816353	-0.434823
HEEBO-047-HCC47B13	24	1.25102	1.25102	C12orf39	chromosome 12 open reading frame 39	NA	ENSG00000134548	80763	FALSE	-0.868879	0.382145
HEEBO-089-HCA89G13	24	1.24995	1.24995	NIPBL	Nipped-B homolog (Drosophila)	28862	ENSG00000164190	25836	TRUE	0.787649	-0.462301
HEEBO-092-HCA92M12	25	1.87355	1.24903	HAS3	hyaluronan synthase 3	4820	ENSG00000103044	3038	FALSE	1.2492	-0.62435
HEEBO-092-HCA92J5	24	1.23895	1.23895	WDR17	WD repeat domain 17	16661	ENSG00000150627	116966	FALSE	-0.738437	0.500513
HEEBO-053-HCC53L21	24	1.23723	1.23723	ARPC5L	actin related protein 2/3 complex, subunit 5-like	NA	ENSG00000136950	81873	FALSE	-0.785963	0.45127
HEEBO-072-HCC72A3	24	1.2342	1.2342	STIL	SCL/TAL1 interrupting locus	10879	ENSG00000123473	6491	FALSE	0.820394	-0.413806
HEEBO-063-HCC63A13	24	1.23173	1.23173	FXYD7	FXYD domain containing ion transport regulator 7	4034	ENSG00000221946	53822	FALSE	-0.81763	0.414103
HEEBO-059-HCC59I24	24	1.23098	1.23098	FGF22	fibroblast growth factor 22	3679	ENSG00000070388	27006	FALSE	-0.783517	0.447465
HEEBO-077-HCC77K22	26	2.76565	1.22918	IGF2BP2	insulin-like growth factor 2 mRNA binding protein 2	28867	ENSG00000073792	10644	FALSE	1.83743	-0.928214
HEEBO-093-HCA93I23	24	1.22909	1.22909	LARP6	La ribonucleoprotein domain family, member 6	NA	ENSG00000166173	55323	FALSE	-0.806672	0.422422
HEEBO-068-HCC68J1	26	2.75934	1.22637	KRT17	keratin 17	6427	ENSG00000128422	3872	FALSE	-1.80215	0.957194
HEEBO-100-HCA100O15	25	1.83874	1.22583	SORBS2	sorbin and SH3 domain containing 2	NA	ENSG00000154556	8470	TRUE	1.19891	-0.639827
HEEBO-016-HCC16F8	24	1.22569	1.22569	ICK	intestinal cell (MAK-like) kinase	NA	ENSG00000112144	22858	FALSE	0.752651	-0.47304
HEEBO-026-HCC26H1	24	1.22204	1.22204	CNTN6	contactin 6	2176	ENSG00000134115	27255	FALSE	-0.715313	0.50673
HEEBO-077-HCC77O20	25	1.82868	1.21912	HIC2	hypermethylated in cancer 2	18595	ENSG00000169635	23119	FALSE	1.17589	-0.652796
HEEBO-011-HCC11F23	24	1.21332	1.21332	PPP2R3A	protein phosphatase 2 (formerly 2A), regulatory subunit B'', alpha	9307	ENSG00000073711	5523	FALSE	0.756814	-0.456508
HEEBO-016-HCC16B5	24	1.21043	1.21043	GTF2IRD1	GTF2I repeat domain containing 1	4661	ENSG00000006704	9569	FALSE	0.744531	-0.4659
HEEBO-016-HCC16B5	24	1.21043	1.21043	GTF2IRD1	GTF2I repeat domain containing 1	4661	ENSG00000261920	9569	FALSE	0.744531	-0.4659
HEEBO-013-HCC13F20	25	1.81393	1.20928	CABLES1	Cdk5 and Abl enzyme substrate 1	25097	ENSG00000134508	91768	FALSE	-1.21981	0.594117
HEEBO-016-HCC16F18	25	1.81353	1.20902	AFF2	AF4/FMR2 family, member 2	3776	ENSG00000269754	2334	FALSE	1.18162	-0.631911
HEEBO-016-HCC16F18	25	1.81353	1.20902	AFF2	AF4/FMR2 family, member 2	3776	ENSG00000155966	2334	FALSE	1.18162	-0.631911
HEEBO-016-HCC16H17	23	1.80917	1.20611	HLA-DMB	major histocompatibility complex, class II, DM beta	4935	ENSG00000239329	3109	FALSE	-1.12737	0.681799
HEEBO-016-HCC16H17	23	1.80917	1.20611	HLA-DMB	major histocompatibility complex, class II, DM beta	4935	ENSG00000242092	3109	FALSE	-1.12737	0.681799
HEEBO-016-HCC16H17	23	1.80917	1.20611	HLA-DMB	major histocompatibility complex, class II, DM beta	4935	ENSG00000241296	3109	FALSE	-1.12737	0.681799
HEEBO-016-HCC16H17	23	1.80917	1.20611	HLA-DMB	major histocompatibility complex, class II, DM beta	4935	ENSG00000234154	3109	FALSE	-1.12737	0.681799
HEEBO-016-HCC16H17	23	1.80917	1.20611	HLA-DMB	major histocompatibility complex, class II, DM beta	4935	ENSG00000241674	3109	FALSE	-1.12737	0.681799
HEEBO-016-HCC16H17	23	1.80917	1.20611	HLA-DMB	major histocompatibility complex, class II, DM beta	4935	ENSG00000226264	3109	FALSE	-1.12737	0.681799
HEEBO-016-HCC16H17	23	1.80917	1.20611	HLA-DMB	major histocompatibility complex, class II, DM beta	4935	ENSG00000242386	3109	FALSE	-1.12737	0.681799
HEEBO-016-HCC16H17	23	1.80917	1.20611	HLA-DMB	major histocompatibility complex, class II, DM beta	4935	ENSG00000242574	3109	FALSE	-1.12737	0.681799
HEEBO-072-HCC72N2	26	2.71314	1.20584	CCNB2	cyclin B2	1580	ENSG00000157456	9133	FALSE	1.82823	-0.88491
HEEBO-055-HCC55O2	25	1.80765	1.2051	SOX4	SRY (sex determining region Y)-box 4	11200	ENSG00000124766	6659	FALSE	1.19891	-0.608738
HEEBO-018-HCC18O20	26	2.7084	1.20373	SRGAP1	SLIT-ROBO Rho GTPase activating protein 1	17382	ENSG00000196935	57522	FALSE	1.82337	-0.885024
HEEBO-014-HCC14I22	24	1.20127	1.20127	BAMBI	BMP and activin membrane-bound inhibitor homolog (Xenopus laevis)	30251	ENSG00000095739	25805	FALSE	-0.765104	0.436161
HEEBO-018-HCC18O21	24	1.20033	1.20033	TBC1D14	TBC1 domain family, member 14	NA	ENSG00000132405	57533	TRUE	0.749757	-0.450577
HEEBO-023-HCC23B14	24	1.20024	1.20024	GABBR2	gamma-aminobutyric acid (GABA) B receptor, 2	4507	ENSG00000136928	9568	FALSE	-0.793844	0.406392
HEEBO-033-HCC33J9	25	1.80023	1.20015	PCDHA9	protocadherin alpha 9	8675	ENSG00000272794	9752	FALSE	1.19489	-0.605337
HEEBO-033-HCC33J9	25	1.80023	1.20015	PCDHA9	protocadherin alpha 9	8675	ENSG00000204961	9752	FALSE	1.19489	-0.605337
HEEBO-011-HCC11C14	24	1.1999	1.1999	H1F0	H1 histone family, member 0	4714	ENSG00000189060	3005	FALSE	0.765094	-0.43481
HEEBO-042-HCC42K1	26	2.69618	1.1983	EOMES	eomesodermin homolog (Xenopus laevis)	3372	ENSG00000163508	8320	FALSE	1.79869	-0.897486
HEEBO-018-HCC18L6	24	1.19688	1.19688	OR4K17	olfactory receptor, family 4, subfamily K, member 17	NA	ENSG00000176230	390436	FALSE	-0.782814	0.414065
HEEBO-051-HCC51D22	24	1.19505	1.19505	HPCAL1	hippocalcin-like 1	5145	ENSG00000115756	3241	FALSE	-0.795452	0.399596
HEEBO-084-HCC84C7	27	4.01481	1.18957	HBG1	hemoglobin, gamma A	4831	ENSG00000213934	3047	FALSE	2.72502	-1.28978
HEEBO-072-HCC72K7	24	1.18918	1.18918	FABP3	fatty acid binding protein 3, muscle and heart (mammary-derived growth inhibitor)	3557	ENSG00000121769	2170	FALSE	-0.692223	0.496962
HEEBO-018-HCC18M6	26	2.67409	1.18849	ASPA	aspartoacylase (Canavan disease)	756	ENSG00000108381	443	FALSE	-1.77362	0.900471
HEEBO-053-HCC53E12	24	1.18834	1.18834	TACC3	transforming, acidic coiled-coil containing protein 3	11524	ENSG00000013810	10460	FALSE	0.74152	-0.446816
HEEBO-033-HCC33G6	23	1.77998	1.18665	RASGRF1	Ras protein-specific guanine nucleotide-releasing factor 1	9875	ENSG00000058335	5923	FALSE	-1.0544	0.725577
HEEBO-044-HCC44N21	24	1.18613	1.18613	PCGF2	polycomb group ring finger 2	12929	ENSG00000056661	7703	FALSE	0.741831	-0.444297
HEEBO-003-CTRL3N16	24	1.1852	1.1852	ANXA7	annexin A7	545	ENSG00000138279	310	FALSE	-0.785498	0.399705
HEEBO-017-HCC17K6	26	2.65882	1.1817	APOD	apolipoprotein D	612	ENSG00000189058	347	FALSE	-1.81427	0.844547
HEEBO-079-HCC79F5	27	3.98526	1.18082	IGF2BP2	insulin-like growth factor 2 mRNA binding protein 2	28867	ENSG00000073792	10644	FALSE	2.71449	-1.27076
HEEBO-102-HCA102G17	26	2.65531	1.18014	SNCAIP	synuclein, alpha interacting protein (synphilin)	11139	ENSG00000064692	9627	FALSE	1.80603	-0.84928
HEEBO-070-HCC70B2	25	1.76964	1.17976	RBP4	retinol binding protein 4, plasma	9922	ENSG00000138207	5950	FALSE	-1.12324	0.646396
HEEBO-017-HCC17B19	25	1.76647	1.17765	CEP135	centrosomal protein 135kDa	NA	ENSG00000174799	9662	FALSE	1.13602	-0.630452
HEEBO-004-CTRL4G4	24	1.17709	1.17709	ANXA7	annexin A7	545	ENSG00000138279	310	FALSE	-0.739722	0.437365
HEEBO-010-HCC10E11	25	1.76511	1.17674	EDNRB	endothelin receptor type B	3180	ENSG00000136160	1910	FALSE	-1.13705	0.628061
HEEBO-004-CTRL4F5	24	1.17561	1.17561	ANXA7	annexin A7	545	ENSG00000138279	310	FALSE	-0.780744	0.394869
HEEBO-021-HCC21H5	24	1.17542	1.17542	KCNH5	potassium voltage-gated channel, subfamily H (eag-related), member 5	6254	ENSG00000140015	27133	FALSE	-0.714396	0.461021
HEEBO-060-HCC60M24	25	1.76085	1.1739	ICAM5	intercellular adhesion molecule 5, telencephalin	5348	ENSG00000105376	7087	FALSE	-1.17426	0.586596
HEEBO-079-HCC79M19	25	1.7587	1.17246	OXR1	oxidation resistance 1	15822	ENSG00000164830	55074	FALSE	-1.16858	0.590112
HEEBO-017-HCC17A8	23	1.75769	1.17179	MCHR2	melanin-concentrating hormone receptor 2	20867	ENSG00000152034	84539	FALSE	-1.05048	0.707202
HEEBO-039-HCC39K15	24	1.17121	1.17121	C1orf86	chromosome 1 open reading frame 86	NA	ENSG00000162585	199990	FALSE	0.785437	-0.385768
HEEBO-023-HCC23A11	24	1.17103	1.17103	USP42	ubiquitin specific peptidase 42	NA	ENSG00000106346	84132	FALSE	0.730325	-0.44071
HEEBO-028-HCC28L14	24	1.16959	1.16959	UCP3	uncoupling protein 3 (mitochondrial, proton carrier)	12519	ENSG00000175564	7352	FALSE	0.744536	-0.425054
HEEBO-013-HCC13M7	25	1.75386	1.16924	C17orf51	chromosome 17 open reading frame 51	NA	ENSG00000259857	339263	FALSE	-1.13149	0.622367
HEEBO-013-HCC13M7	25	1.75386	1.16924	C17orf51	chromosome 17 open reading frame 51	NA	ENSG00000212719	339263	FALSE	-1.13149	0.622367
HEEBO-004-CTRL4E1	24	1.16309	1.16309	ANXA7	annexin A7	545	ENSG00000138279	310	FALSE	-0.75973	0.403359
HEEBO-011-HCC11N5	27	3.91954	1.16135	DCX	doublecortex; lissencephaly, X-linked (doublecortin)	2714	ENSG00000077279	1641	FALSE	2.66075	-1.25879
HEEBO-008-HCC8D23	25	1.73945	1.15964	SLC4A4	solute carrier family 4, sodium bicarbonate cotransporter, member 4	11030	ENSG00000080493	8671	FALSE	-1.13547	0.603985
HEEBO-036-HCC36N19	24	1.15918	1.15918	ZNF71	zinc finger protein 71 (Cos26)	13141	ENSG00000197951	58491	FALSE	0.749621	-0.409563
HEEBO-019-HCC19O24	24	1.15764	1.15764	SGCD	sarcoglycan, delta (35kDa dystrophin-associated glycoprotein)	10807	LRG_205	6444	FALSE	-0.745217	0.412425
HEEBO-019-HCC19O24	24	1.15764	1.15764	SGCD	sarcoglycan, delta (35kDa dystrophin-associated glycoprotein)	10807	ENSG00000170624	6444	FALSE	-0.745217	0.412425
HEEBO-034-HCC34M7	24	1.15731	1.15731	A2M	alpha-2-macroglobulin	7	ENSG00000175899	2	FALSE	-0.73386	0.423451
HEEBO-063-HCC63G1	24	1.15212	1.15212	SYN1	synapsin I	11494	ENSG00000008056	6853	FALSE	-0.745899	0.406225
HEEBO-006-HCC6H11	24	1.14581	1.14581	ASB5	ankyrin repeat and SOCS box-containing 5	NA	ENSG00000164122	140458	FALSE	-0.74483	0.400976
HEEBO-057-HCC57D15	24	1.14532	1.14532	STYX	serine/threonine/tyrosine interacting protein	NA	ENSG00000198252	6815	FALSE	0.722651	-0.422674
HEEBO-044-HCC44N13	24	1.14361	1.14361	TNFAIP6	tumor necrosis factor, alpha-induced protein 6	11898	ENSG00000123610	7130	FALSE	-0.712204	0.431403
HEEBO-006-HCC6G21	27	3.85752	1.14297	ZNF300	zinc finger protein 300	NA	ENSG00000145908	91975	FALSE	2.61598	-1.24154
HEEBO-094-HCA94E17	24	1.14216	1.14216	ROBO1	roundabout, axon guidance receptor, homolog 1 (Drosophila)	10249	ENSG00000169855	6091	FALSE	0.739802	-0.402355
HEEBO-010-HCC10E13	26	2.56469	1.13986	CREG2	cellular repressor of E1A-stimulated genes 2	NA	ENSG00000175874	200407	FALSE	-1.73304	0.831648
HEEBO-024-HCC24F3	24	1.13859	1.13859	CREB3L4	cAMP responsive element binding protein 3-like 4	18854	ENSG00000143578	148327	FALSE	0.705772	-0.432821
HEEBO-078-HCC78E10	26	2.56116	1.1383	FAM64A	family with sequence similarity 64, member A	NA	ENSG00000129195	54478	FALSE	1.7468	-0.814366
HEEBO-030-HCC30G15	27	3.83429	1.13609	NUSAP1	nucleolar and spindle associated protein 1	NA	ENSG00000137804	51203	FALSE	2.6066	-1.22769
HEEBO-020-HCC20O12	24	1.13584	1.13584	PHACTR4	phosphatase and actin regulator 4	25793	ENSG00000204138	65979	FALSE	0.723136	-0.4127
HEEBO-025-HCC25L12	24	1.13562	1.13562	ATP2B2	ATPase, Ca++ transporting, plasma membrane 2	815	ENSG00000157087	491	FALSE	-0.722563	0.413056
HEEBO-048-HCC48E20	24	1.13527	1.13527	MAPK4	mitogen-activated protein kinase 4	6878	ENSG00000141639	5596	FALSE	-0.741359	0.393911
HEEBO-048-HCC48E20	24	1.13527	1.13527	MAPK4	mitogen-activated protein kinase 4	6878	ENSG00000262673	5596	FALSE	-0.741359	0.393911
HEEBO-044-HCC44N14	24	1.135	1.135	NR2C2	nuclear receptor subfamily 2, group C, member 2	7972	ENSG00000177463	7182	FALSE	0.725367	-0.409634
HEEBO-004-CTRL4O19	25	1.70234	1.1349	LBR	lamin B receptor	6518	ENSG00000143815	3930	FALSE	1.08336	-0.618985
HEEBO-008-HCC8B17	24	1.13433	1.13433	SLC39A10	solute carrier family 39 (zinc transporter), member 10	20861	ENSG00000196950	57181	FALSE	-0.710517	0.423818
HEEBO-051-HCC51I10	25	1.69974	1.13316	RASAL1	RAS protein activator like 1 (GAP1 like)	9873	ENSG00000111344	8437	FALSE	-1.07817	0.621572
HEEBO-016-HCC16D4	25	1.69692	1.13128	SYNPR	synaptoporin	NA	ENSG00000163630	132204	FALSE	-1.12209	0.574837
HEEBO-066-HCC66P21	25	1.69561	1.13041	NUP160	nucleoporin 160kDa	18017	ENSG00000030066	23279	FALSE	1.10456	-0.591056
HEEBO-089-HCA89H13	23	1.69436	1.12957	KLRK1	killer cell lectin-like receptor subfamily K, member 1	NA	ENSG00000213809	100528032	FALSE	-1.023	0.671354
HEEBO-089-HCA89H13	23	1.69436	1.12957	KLRK1	killer cell lectin-like receptor subfamily K, member 1	NA	ENSG00000213809	22914	FALSE	-1.023	0.671354
HEEBO-092-HCA92O12	23	1.69382	1.12922	OLFM1	olfactomedin 1	17187	ENSG00000130558	10439	FALSE	-0.964277	0.729548
HEEBO-040-HCC40K16	26	2.53879	1.12835	HTR2A	5-hydroxytryptamine (serotonin) receptor 2A	5293	ENSG00000102468	3356	TRUE	-1.68731	0.851482
HEEBO-010-HCC10M13	24	1.12739	1.12739	QSER1	glutamine and serine rich 1	NA	ENSG00000060749	79832	FALSE	0.71831	-0.409076
HEEBO-023-HCC23L2	24	1.12532	1.12532	MYO5A	myosin VA (heavy polypeptide 12, myoxin)	7602	LRG_86	4644	FALSE	-0.681659	0.443665
HEEBO-023-HCC23L2	24	1.12532	1.12532	MYO5A	myosin VA (heavy polypeptide 12, myoxin)	7602	ENSG00000197535	4644	FALSE	-0.681659	0.443665
HEEBO-095-HCA95B3	24	1.12497	1.12497	BAIAP2	BAI1-associated protein 2	947	ENSG00000175866	10458	TRUE	-0.705548	0.419423
HEEBO-024-HCC24A9	26	2.53021	1.12454	HMGA2	high mobility group AT-hook 2	5009	ENSG00000149948	8091	FALSE	1.66389	-0.866324
HEEBO-013-HCC13J22	24	1.12398	1.12398	ZCCHC11	zinc finger, CCHC domain containing 11	NA	ENSG00000134744	23318	FALSE	0.691597	-0.432384
HEEBO-042-HCC42C2	24	1.12346	1.12346	MAST2	microtubule associated serine/threonine kinase 2	NA	ENSG00000086015	23139	FALSE	0.710084	-0.413372
HEEBO-028-HCC28F24	25	1.68502	1.12335	IL1R1	interleukin 1 receptor, type I	5993	ENSG00000115594	3554	FALSE	-1.16242	0.522599
HEEBO-014-HCC14A22	28	5.6861	1.12318	SOX11	SRY (sex determining region Y)-box 11	11191	ENSG00000176887	6664	FALSE	3.92118	-1.76492
HEEBO-017-HCC17I4	23	1.68039	1.12026	PDE7B	phosphodiesterase 7B	8792	ENSG00000171408	27115	FALSE	-1.02435	0.656033
HEEBO-034-HCC34D19	27	3.77598	1.11881	ENPP2	ectonucleotide pyrophosphatase/phosphodiesterase 2 (autotaxin)	3357	ENSG00000136960	5168	FALSE	-2.57932	1.19666
HEEBO-010-HCC10I3	24	1.11781	1.11781	LY75	lymphocyte antigen 75	6729	ENSG00000054219	100526664	FALSE	-0.709886	0.40792
HEEBO-010-HCC10I3	24	1.11781	1.11781	LY75	lymphocyte antigen 75	6729	ENSG00000054219	9936	FALSE	-0.709886	0.40792
HEEBO-010-HCC10I3	24	1.11781	1.11781	LY75	lymphocyte antigen 75	6729	ENSG00000054219	4065	FALSE	-0.709886	0.40792
HEEBO-092-HCA92M16	27	3.77065	1.11723	MOBP	myelin-associated oligodendrocyte basic protein	7189	ENSG00000168314	4336	TRUE	-2.60656	1.16408
HEEBO-057-HCC57E15	24	1.11653	1.11653	GLIS2	GLIS family zinc finger 2	29450	ENSG00000126603	84662	FALSE	0.731157	-0.385371
HEEBO-058-HCC58E9	25	1.67348	1.11565	DNM1	dynamin 1	2972	ENSG00000106976	1759	FALSE	-1.10191	0.571564
HEEBO-033-HCC33O11	26	2.50808	1.1147	C8orf46	chromosome 8 open reading frame 46	NA	ENSG00000169085	254778	FALSE	-1.70176	0.806322
HEEBO-061-HCC61H17	24	1.11403	1.11403	ATP6V1H	ATPase, H+ transporting, lysosomal 50/57kDa, V1 subunit H	18303	ENSG00000047249	51606	FALSE	-0.699055	0.414972
HEEBO-038-HCC38N15	25	1.67004	1.11336	ZNF114	zinc finger protein 114	12894	ENSG00000178150	163071	FALSE	1.10488	-0.565154
HEEBO-065-HCC65C6	24	1.11211	1.11211	PLD3	phospholipase D family, member 3	NA	ENSG00000105223	23646	FALSE	-0.685392	0.426719
HEEBO-018-HCC18M14	27	3.74938	1.11093	PCSK1	proprotein convertase subtilisin/kexin type 1	8743	ENSG00000175426	5122	FALSE	-2.52929	1.22008
HEEBO-098-HCA98A22	24	1.10884	1.10884	PIGO	phosphatidylinositol glycan, class O	NA	ENSG00000165282	84720	FALSE	-0.723434	0.385401
HEEBO-089-HCA89O7	25	1.66194	1.10796	POGZ	pogo transposable element with ZNF domain	NA	ENSG00000143442	23126	TRUE	1.07795	-0.583987
HEEBO-046-HCC46G19	24	1.10712	1.10712	C20orf195	chromosome 20 open reading frame 195	NA	ENSG00000125531	79025	FALSE	0.742678	-0.364446
HEEBO-125-HCO125C18	24	1.10691	1.10691	TCP1	t-complex 1	11655	ENSG00000120438	6950	FALSE	0.68167	-0.425236
HEEBO-125-HCO125C18	24	1.10691	1.10691	TCP1	t-complex 1	11655	ENSG00000120438	677812	FALSE	0.68167	-0.425236
HEEBO-006-HCC6B13	25	1.65998	1.10665	ATP2B2	ATPase, Ca++ transporting, plasma membrane 2	815	ENSG00000157087	491	FALSE	-1.04781	0.612171
HEEBO-007-HCC7D16	24	1.10636	1.10636	PTPRB	protein tyrosine phosphatase, receptor type, B	9665	ENSG00000127329	5787	FALSE	-0.700939	0.405425
HEEBO-009-HCC9L21	26	2.48482	1.10436	SNX10	sorting nexin 10	NA	ENSG00000086300	29887	FALSE	-1.68226	0.80256
HEEBO-092-HCA92I20	23	1.65586	1.10391	SLCO1A2	solute carrier organic anion transporter family, member 1A2	10956	ENSG00000084453	6579	FALSE	-1.02184	0.634022
HEEBO-007-HCC7H14	24	1.10345	1.10345	KCNV1	potassium channel, subfamily V, member 1	18861	ENSG00000164794	27012	TRUE	-0.647554	0.455896
HEEBO-091-HCA91E11	24	1.10299	1.10299	ICA1	islet cell autoantigen 1, 69kDa	5343	ENSG00000003147	3382	FALSE	-0.712362	0.39063
HEEBO-087-HCA87P3	24	1.10297	1.10297	ZNF532	zinc finger protein 532	NA	ENSG00000074657	55205	TRUE	0.694425	-0.408543
HEEBO-050-HCC50B14	24	1.10178	1.10178	PHIP	pleckstrin homology domain interacting protein	NA	ENSG00000146247	55023	FALSE	0.68911	-0.412669
HEEBO-004-CTRL4H5	24	1.1012	1.1012	ANXA7	annexin A7	545	ENSG00000138279	310	FALSE	-0.709715	0.391487
HEEBO-050-HCC50L5	25	1.65001	1.10001	NEUROD2	neurogenic differentiation 2	7763	ENSG00000171532	4761	FALSE	1.06275	-0.587258
HEEBO-052-HCC52G12	23	1.64813	1.09876	PAK1	p21/Cdc42/Rac1-activated kinase 1 (STE20 homolog, yeast)	8590	ENSG00000149269	5058	FALSE	-0.990085	0.658049
HEEBO-029-HCC29N7	24	1.09568	1.09568	ZNF502	zinc finger protein 502	NA	ENSG00000196653	91392	FALSE	0.697691	-0.397991
HEEBO-036-HCC36C22	26	2.46505	1.09558	C9orf3	chromosome 9 open reading frame 3	NA	ENSG00000148120	84909	FALSE	-1.62616	0.838885
HEEBO-096-HCA96C15	24	1.09435	1.09435	ANKS1B	ankyrin repeat and sterile alpha motif domain containing 1B	24600	ENSG00000185046	56899	FALSE	-0.675261	0.419088
HEEBO-092-HCA92K8	24	1.09168	1.09168	DDX17	DEAD (Asp-Glu-Ala-Asp) box polypeptide 17	2740	ENSG00000100201	10521	FALSE	0.665506	-0.426172
HEEBO-089-HCA89B8	25	1.63737	1.09158	EDNRB	endothelin receptor type B	3180	ENSG00000136160	1910	FALSE	-1.04368	0.593684
HEEBO-099-HCA99J22	25	1.63663	1.09109	MDH1	malate dehydrogenase 1, NAD (soluble)	6970	ENSG00000014641	4190	FALSE	-1.05104	0.585589
HEEBO-012-HCC12E23	25	1.63504	1.09003	NRIP3	nuclear receptor interacting protein 3	NA	ENSG00000175352	56675	FALSE	-1.08728	0.547762
HEEBO-031-HCC31M20	25	1.635	1.09	LRRK2	leucine-rich repeat kinase 2	18618	ENSG00000188906	120892	FALSE	-1.10255	0.532446
HEEBO-029-HCC29L15	27	3.67347	1.08844	TF	transferrin	11740	ENSG00000091513	7018	FALSE	-2.52631	1.14717
HEEBO-062-HCC62D17	24	1.08602	1.08602	PRRT1	proline-rich transmembrane protein 1	NA	ENSG00000206331	100507547	FALSE	-0.670169	0.415851
HEEBO-062-HCC62D17	24	1.08602	1.08602	PRRT1	proline-rich transmembrane protein 1	NA	ENSG00000235956	100507547	FALSE	-0.670169	0.415851
HEEBO-062-HCC62D17	24	1.08602	1.08602	PRRT1	proline-rich transmembrane protein 1	NA	ENSG00000225141	80863	FALSE	-0.670169	0.415851
HEEBO-062-HCC62D17	24	1.08602	1.08602	PRRT1	proline-rich transmembrane protein 1	NA	ENSG00000229488	80863	FALSE	-0.670169	0.415851
HEEBO-062-HCC62D17	24	1.08602	1.08602	PRRT1	proline-rich transmembrane protein 1	NA	ENSG00000238056	80863	FALSE	-0.670169	0.415851
HEEBO-062-HCC62D17	24	1.08602	1.08602	PRRT1	proline-rich transmembrane protein 1	NA	ENSG00000206331	80863	FALSE	-0.670169	0.415851
HEEBO-062-HCC62D17	24	1.08602	1.08602	PRRT1	proline-rich transmembrane protein 1	NA	ENSG00000225141	100507547	FALSE	-0.670169	0.415851
HEEBO-062-HCC62D17	24	1.08602	1.08602	PRRT1	proline-rich transmembrane protein 1	NA	ENSG00000229071	80863	FALSE	-0.670169	0.415851
HEEBO-062-HCC62D17	24	1.08602	1.08602	PRRT1	proline-rich transmembrane protein 1	NA	ENSG00000238056	100507547	FALSE	-0.670169	0.415851
HEEBO-062-HCC62D17	24	1.08602	1.08602	PRRT1	proline-rich transmembrane protein 1	NA	ENSG00000235956	80863	FALSE	-0.670169	0.415851
HEEBO-062-HCC62D17	24	1.08602	1.08602	PRRT1	proline-rich transmembrane protein 1	NA	ENSG00000227122	80863	FALSE	-0.670169	0.415851
HEEBO-062-HCC62D17	24	1.08602	1.08602	PRRT1	proline-rich transmembrane protein 1	NA	ENSG00000227122	100507547	FALSE	-0.670169	0.415851
HEEBO-062-HCC62D17	24	1.08602	1.08602	PRRT1	proline-rich transmembrane protein 1	NA	ENSG00000229071	100507547	FALSE	-0.670169	0.415851
HEEBO-062-HCC62D17	24	1.08602	1.08602	PRRT1	proline-rich transmembrane protein 1	NA	ENSG00000204314	80863	FALSE	-0.670169	0.415851
HEEBO-062-HCC62D17	24	1.08602	1.08602	PRRT1	proline-rich transmembrane protein 1	NA	ENSG00000204314	100507547	FALSE	-0.670169	0.415851
HEEBO-062-HCC62D17	24	1.08602	1.08602	PRRT1	proline-rich transmembrane protein 1	NA	ENSG00000229488	100507547	FALSE	-0.670169	0.415851
HEEBO-007-HCC7H12	25	1.62749	1.08499	MYRIP	myosin VIIA and Rab interacting protein	NA	ENSG00000170011	25924	FALSE	-1.07801	0.549484
HEEBO-069-HCC69D13	26	2.44074	1.08477	GDA	guanine deaminase	4212	ENSG00000119125	9615	FALSE	-1.61293	0.827804
HEEBO-041-HCC41A4	24	1.08376	1.08376	BTG1	B-cell translocation gene 1, anti-proliferative	1130	ENSG00000133639	694	FALSE	0.684421	-0.399337
HEEBO-005-HCC5F5	24	1.08345	1.08345	HS6ST3	heparan sulfate 6-O-sulfotransferase 3	19134	ENSG00000185352	266722	FALSE	-0.70921	0.374238
HEEBO-030-HCC30M7	26	2.43657	1.08292	MICAL2	microtubule associated monoxygenase, calponin and LIM domain containing 2	24693	ENSG00000133816	9645	FALSE	-1.62537	0.811206
HEEBO-100-HCA100K23	24	1.08278	1.08278	HOXC4	homeobox C4	5126	ENSG00000198353	3221	FALSE	-0.674735	0.408044
HEEBO-004-CTRL4G5	24	1.08157	1.08157	ANXA7	annexin A7	545	ENSG00000138279	310	FALSE	-0.704586	0.376988
HEEBO-002-CTRL2P2	24	1.08147	1.08147	GSN	gelsolin (amyloidosis, Finnish type)	4620	ENSG00000148180	2934	TRUE	-0.711644	0.369821
HEEBO-019-HCC19F11	24	1.0808	1.0808	ARL6IP6	ADP-ribosylation-like factor 6 interacting protein 6	NA	ENSG00000177917	151188	FALSE	0.666584	-0.414211
HEEBO-047-HCC47C7	26	2.42874	1.07944	CCNB2	cyclin B2	1580	ENSG00000157456	9133	FALSE	1.65138	-0.777354
HEEBO-060-HCC60O11	24	1.07888	1.07888	ARHGAP25	Rho GTPase activating protein 25	NA	ENSG00000163219	9938	FALSE	-0.664368	0.414517
HEEBO-031-HCC31H10	26	2.42656	1.07847	STYK1	serine/threonine/tyrosine kinase 1	NA	ENSG00000060140	55359	FALSE	-1.5912	0.835365
HEEBO-027-HCC27N15	24	1.07839	1.07839	LRRC3	leucine rich repeat containing 3	NA	ENSG00000160233	81543	FALSE	0.688253	-0.39014
HEEBO-013-HCC13F6	24	1.07802	1.07802	SCIN	scinderin	NA	ENSG00000006747	85477	FALSE	-0.712281	0.365738
HEEBO-032-HCC32M4	24	1.0751	1.0751	SLC7A9	solute carrier family 7 (cationic amino acid transporter, y+ system), member 9	11067	ENSG00000021488	11136	FALSE	0.67373	-0.40137
HEEBO-056-HCC56I4	25	1.61238	1.07492	CPNE9	copine family member IX	NA	ENSG00000144550	151835	FALSE	-1.05441	0.557965
HEEBO-053-HCC53B3	24	1.07476	1.07476	HCN3	hyperpolarization activated cyclic nucleotide-gated potassium channel 3	NA	ENSG00000263324	57657	FALSE	0.674909	-0.399853
HEEBO-053-HCC53B3	24	1.07476	1.07476	HCN3	hyperpolarization activated cyclic nucleotide-gated potassium channel 3	NA	ENSG00000143630	57657	FALSE	0.674909	-0.399853
HEEBO-013-HCC13G4	24	1.07418	1.07418	ZNF432	zinc finger protein 432	NA	ENSG00000256087	9668	FALSE	0.682668	-0.39151
HEEBO-078-HCC78B21	25	1.60989	1.07326	ZNF69	zinc finger protein 69 (Cos5)	13138	ENSG00000198429	7620	FALSE	1.068	-0.54189
HEEBO-046-HCC46O7	25	1.60858	1.07238	MAP3K5	mitogen-activated protein kinase kinase kinase 5	6857	ENSG00000197442	4217	FALSE	-1.09132	0.517255
HEEBO-017-HCC17C23	25	1.606	1.07067	RAB40B	RAB40B, member RAS oncogene family	NA	ENSG00000141542	10966	FALSE	-1.04114	0.564866
HEEBO-026-HCC26M4	23	1.60083	1.06722	PRKCD	protein kinase C, delta	9399	ENSG00000163932	5580	FALSE	-0.960555	0.640279
HEEBO-026-HCC26M4	23	1.60083	1.06722	PRKCD	protein kinase C, delta	9399	ENSG00000273482	5580	FALSE	-0.960555	0.640279
HEEBO-035-HCC35P7	24	1.0667	1.0667	KLHDC4	kelch domain containing 4	NA	ENSG00000104731	54758	FALSE	0.644659	-0.422044
HEEBO-021-HCC21G20	27	3.59799	1.06607	GABRA1	gamma-aminobutyric acid (GABA) A receptor, alpha 1	4075	ENSG00000022355	2554	FALSE	-2.41619	1.1818
HEEBO-013-HCC13J12	24	1.06567	1.06567	DZIP1	DAZ interacting protein 1	20908	ENSG00000134874	22873	FALSE	0.654409	-0.411263
HEEBO-094-HCA94N23	23	1.59489	1.06326	SNCA	synuclein, alpha (non A4 component of amyloid precursor)	11138	ENSG00000145335	6622	FALSE	-0.937919	0.656973
HEEBO-045-HCC45F10	25	1.59463	1.06308	HBE1	hemoglobin, epsilon 1	4830	ENSG00000213931	3046	FALSE	1.03398	-0.560651
HEEBO-079-HCC79C5	25	1.59454	1.06303	PRKX	protein kinase, X-linked	9441	ENSG00000183943	5613	FALSE	1.02477	-0.569772
HEEBO-013-HCC13C11	26	2.39075	1.06255	KIAA1211	KIAA1211 protein	NA	ENSG00000109265	57482	FALSE	1.58755	-0.8032
HEEBO-126-HCX126D18	24	1.06254	1.06254	KIAA1731	KIAA1731	NA	ENSG00000166004	85459	FALSE	0.645631	-0.416907
HEEBO-089-HCA89C17	27	3.58468	1.06213	NUSAP1	nucleolar and spindle associated protein 1	NA	ENSG00000137804	51203	FALSE	2.42879	-1.1559
HEEBO-070-HCC70I12	24	1.0616	1.0616	BST2	bone marrow stromal cell antigen 2	1119	ENSG00000130303	684	FALSE	-0.673055	0.388544
HEEBO-039-HCC39K22	27	3.58258	1.06151	GPC2	glypican 2 (cerebroglycan)	NA	ENSG00000213420	221914	FALSE	2.44502	-1.13756
HEEBO-080-HCC80G11	26	2.38411	1.05961	KRT17	keratin 17	6427	ENSG00000128422	3872	FALSE	-1.55981	0.824302
HEEBO-078-HCC78P20	25	1.58937	1.05958	PRIM1	primase, polypeptide 1, 49kDa	9369	ENSG00000198056	5557	FALSE	1.05034	-0.539027
HEEBO-019-HCC19P3	24	1.05946	1.05946	SLC1A2	solute carrier family 1 (glial high affinity glutamate transporter), member 2	10940	ENSG00000110436	6506	TRUE	-0.698374	0.36109
HEEBO-026-HCC26F1	24	1.0592	1.0592	ZNF709	zinc finger protein 709	NA	ENSG00000242852	163051	FALSE	0.649429	-0.409776
HEEBO-068-HCC68D21	24	1.05815	1.05815	PTPRN	protein tyrosine phosphatase, receptor type, N	9676	ENSG00000054356	5798	FALSE	-0.63347	0.424681
HEEBO-014-HCC14H13	22	2.37557	1.05581	EGR1	early growth response 1	3238	ENSG00000120738	1958	FALSE	-1.34426	1.03131
HEEBO-100-HCA100B10	24	1.05471	1.05471	TTN	titin	12403	ENSG00000155657	7273	TRUE	-0.650785	0.403922
HEEBO-100-HCA100B10	24	1.05471	1.05471	TTN	titin	12403	LRG_391	7273	TRUE	-0.650785	0.403922
HEEBO-052-HCC52B1	25	1.57555	1.05037	CASP2	caspase 2, apoptosis-related cysteine peptidase (neural precursor cell expressed, developmentally down-regulated 2)	1503	ENSG00000106144	835	FALSE	1.03991	-0.535638
HEEBO-089-HCA89M21	24	1.04934	1.04934	GAD1	glutamate decarboxylase 1 (brain, 67kDa)	4092	ENSG00000128683	2571	TRUE	-0.657936	0.391404
HEEBO-093-HCA93L11	24	1.04894	1.04894	ELOVL1	elongation of very long chain fatty acids (FEN1/Elo2, SUR4/Elo3, yeast)-like 1	NA	ENSG00000066322	102466723	FALSE	-0.661181	0.387756
HEEBO-093-HCA93L11	24	1.04894	1.04894	ELOVL1	elongation of very long chain fatty acids (FEN1/Elo2, SUR4/Elo3, yeast)-like 1	NA	ENSG00000066322	64834	FALSE	-0.661181	0.387756
HEEBO-052-HCC52C15	24	1.04882	1.04882	EMID1	EMI domain containing 1	18036	ENSG00000186998	129080	FALSE	0.680266	-0.368556
HEEBO-015-HCC15H6	24	1.04642	1.04642	GAD1	glutamate decarboxylase 1 (brain, 67kDa)	4092	ENSG00000128683	2571	TRUE	-0.654639	0.391782
HEEBO-009-HCC9D4	26	2.35314	1.04584	CEP55	centrosomal protein 55kDa	NA	ENSG00000138180	55165	FALSE	1.58561	-0.767528
HEEBO-003-CTRL3P16	24	1.04551	1.04551	ANXA7	annexin A7	545	ENSG00000138279	310	FALSE	-0.675221	0.37029
HEEBO-008-HCC8C11	24	1.04545	1.04545	CLEC7A	C-type lectin domain family 7, member A	14558	ENSG00000172243	64581	FALSE	-0.698803	0.346649
HEEBO-008-HCC8C11	24	1.04545	1.04545	CLEC7A	C-type lectin domain family 7, member A	14558	LRG_179	64581	FALSE	-0.698803	0.346649
HEEBO-091-HCA91H23	24	1.04516	1.04516	MMP16	matrix metallopeptidase 16 (membrane-inserted)	7162	ENSG00000156103	4325	TRUE	0.682493	-0.362668
HEEBO-095-HCA95F3	23	1.56581	1.04387	SYTL2	synaptotagmin-like 2	NA	ENSG00000137501	54843	FALSE	-0.89022	0.675591
HEEBO-014-HCC14O14	24	1.04364	1.04364	PTPN4	protein tyrosine phosphatase, non-receptor type 4 (megakaryocyte)	9656	ENSG00000088179	5775	FALSE	-0.616884	0.426753
HEEBO-043-HCC43J23	24	1.04343	1.04343	HMHA1	histocompatibility (minor) HA-1	17102	ENSG00000180448	23526	FALSE	-0.643425	0.400009
HEEBO-042-HCC42L9	24	1.04196	1.04196	SLC25A15	solute carrier family 25 (mitochondrial carrier; ornithine transporter) member 15	10985	ENSG00000102743	10166	FALSE	0.683956	-0.358004
HEEBO-029-HCC29I11	26	2.34095	1.04042	GPRC5B	G protein-coupled receptor, family C, group 5, member B	13308	ENSG00000167191	51704	FALSE	-1.59291	0.748041
HEEBO-045-HCC45J21	25	1.55755	1.03837	ANKRD50	ankyrin repeat domain 50	NA	ENSG00000151458	57182	TRUE	1.02102	-0.536531
HEEBO-009-HCC9H22	25	1.55579	1.03719	FGD4	FYVE, RhoGEF and PH domain containing 4	NA	ENSG00000139132	121512	FALSE	0.98691	-0.568879
HEEBO-014-HCC14M24	25	1.55465	1.03643	ATP6V1G2	ATPase, H+ transporting, lysosomal 13kDa, V1 subunit G2	862	ENSG00000206445	534	FALSE	-1.02562	0.529026
HEEBO-014-HCC14M24	25	1.55465	1.03643	ATP6V1G2	ATPase, H+ transporting, lysosomal 13kDa, V1 subunit G2	862	ENSG00000213760	534	FALSE	-1.02562	0.529026
HEEBO-014-HCC14M24	25	1.55465	1.03643	ATP6V1G2	ATPase, H+ transporting, lysosomal 13kDa, V1 subunit G2	862	ENSG00000226850	534	FALSE	-1.02562	0.529026
HEEBO-014-HCC14M24	25	1.55465	1.03643	ATP6V1G2	ATPase, H+ transporting, lysosomal 13kDa, V1 subunit G2	862	ENSG00000234668	534	FALSE	-1.02562	0.529026
HEEBO-014-HCC14M24	25	1.55465	1.03643	ATP6V1G2	ATPase, H+ transporting, lysosomal 13kDa, V1 subunit G2	862	ENSG00000230900	534	FALSE	-1.02562	0.529026
HEEBO-014-HCC14M24	25	1.55465	1.03643	ATP6V1G2	ATPase, H+ transporting, lysosomal 13kDa, V1 subunit G2	862	ENSG00000227587	534	FALSE	-1.02562	0.529026
HEEBO-014-HCC14M24	25	1.55465	1.03643	ATP6V1G2	ATPase, H+ transporting, lysosomal 13kDa, V1 subunit G2	862	ENSG00000234920	534	FALSE	-1.02562	0.529026
HEEBO-007-HCC7M3	25	1.55455	1.03637	OSBPL1A	oxysterol binding protein-like 1A	16398	ENSG00000141447	114876	FALSE	-1.02987	0.524683
HEEBO-024-HCC24F18	24	1.03635	1.03635	GIMAP1	GTPase, IMAP family member 1	23237	ENSG00000213203	170575	FALSE	-0.648461	0.387893
HEEBO-066-HCC66N17	24	1.03601	1.03601	HLA-F	major histocompatibility complex, class I, F	4963	ENSG00000237508	3134	FALSE	-0.681768	0.354244
HEEBO-066-HCC66N17	24	1.03601	1.03601	HLA-F	major histocompatibility complex, class I, F	4963	ENSG00000137403	3134	FALSE	-0.681768	0.354244
HEEBO-066-HCC66N17	24	1.03601	1.03601	HLA-F	major histocompatibility complex, class I, F	4963	ENSG00000229698	3134	FALSE	-0.681768	0.354244
HEEBO-066-HCC66N17	24	1.03601	1.03601	HLA-F	major histocompatibility complex, class I, F	4963	ENSG00000234487	3134	FALSE	-0.681768	0.354244
HEEBO-066-HCC66N17	24	1.03601	1.03601	HLA-F	major histocompatibility complex, class I, F	4963	ENSG00000235220	3134	FALSE	-0.681768	0.354244
HEEBO-066-HCC66N17	24	1.03601	1.03601	HLA-F	major histocompatibility complex, class I, F	4963	ENSG00000204642	3134	FALSE	-0.681768	0.354244
HEEBO-066-HCC66N17	24	1.03601	1.03601	HLA-F	major histocompatibility complex, class I, F	4963	ENSG00000206509	3134	FALSE	-0.681768	0.354244
HEEBO-065-HCC65B7	24	1.03385	1.03385	SNAPC5	small nuclear RNA activating complex, polypeptide 5, 19kDa	15484	ENSG00000174446	10302	FALSE	-0.643839	0.390007
HEEBO-032-HCC32H15	25	1.55018	1.03346	RAD51	RAD51 homolog (RecA homolog, E. coli) (S. cerevisiae)	9817	ENSG00000051180	5888	FALSE	1.01747	-0.532715
HEEBO-033-HCC33D7	24	1.03282	1.03282	NELL1	NEL-like 1 (chicken)	7750	ENSG00000165973	4745	FALSE	-0.632953	0.399865
HEEBO-025-HCC25K14	24	1.03277	1.03277	MOCS2	molybdenum cofactor synthesis 2	7193	ENSG00000164172	4338	FALSE	-0.677946	0.354828
HEEBO-090-HCA90K6	26	2.32108	1.03159	SYNE2	spectrin repeat containing, nuclear envelope 2	17084	ENSG00000054654	23224	FALSE	1.46438	-0.856697
HEEBO-027-HCC27P1	24	1.03106	1.03106	LIMD1	LIM domains containing 1	6612	ENSG00000144791	8994	TRUE	0.640562	-0.390495
HEEBO-061-HCC61E7	24	1.03035	1.03035	TRAIP	TRAF interacting protein	30764	ENSG00000183763	10293	FALSE	0.695627	-0.334722
HEEBO-049-HCC49G7	25	1.5455	1.03033	NCAM2	neural cell adhesion molecule 2	7657	ENSG00000154654	4685	FALSE	-0.973966	0.571533
HEEBO-060-HCC60N2	24	1.02944	1.02944	DDX54	DEAD (Asp-Glu-Ala-Asp) box polypeptide 54	NA	ENSG00000123064	79039	FALSE	-0.623439	0.406002
HEEBO-076-HCC76I6	25	1.54156	1.02771	GJA1	gap junction protein, alpha 1, 43kDa (connexin 43)	4274	ENSG00000152661	2697	FALSE	-1.05053	0.491032
HEEBO-018-HCC18N10	24	1.02771	1.02771	RSBN1	round spermatid basic protein 1	NA	ENSG00000081019	54665	FALSE	0.630347	-0.397359
HEEBO-068-HCC68A2	26	2.31099	1.02711	NHSL1	NHS-like 1	NA	ENSG00000135540	57224	FALSE	1.53981	-0.771176
HEEBO-053-HCC53M5	23	1.5406	1.02707	RGS5	regulator of G-protein signalling 5	10001	ENSG00000143248	8490	FALSE	-0.965933	0.574671
HEEBO-083-HCC83C5	24	1.02688	1.02688	HTR3E	5-hydroxytryptamine (serotonin) receptor 3, family member E	NA	ENSG00000186038	285242	FALSE	-0.642968	0.383916
HEEBO-016-HCC16E1	24	1.02685	1.02685	ADRB1	adrenergic, beta-1-, receptor	285	ENSG00000043591	153	FALSE	-0.666742	0.360111
HEEBO-044-HCC44P16	25	1.54004	1.0267	CBX2	chromobox homolog 2 (Pc class homolog, Drosophila)	1552	ENSG00000173894	84733	FALSE	1.01545	-0.524595
HEEBO-044-HCC44P16	25	1.54004	1.0267	CBX2	chromobox homolog 2 (Pc class homolog, Drosophila)	1552	ENSG00000262762	84733	FALSE	1.01545	-0.524595
HEEBO-037-HCC37D14	24	1.02575	1.02575	CC2D1B	coiled-coil and C2 domain containing 1B	NA	ENSG00000154222	200014	FALSE	0.647464	-0.378291
HEEBO-011-HCC11D5	26	2.30704	1.02535	INSM1	insulinoma-associated 1	6090	ENSG00000173404	3642	FALSE	1.53711	-0.769929
HEEBO-009-HCC9P21	25	1.53765	1.0251	SNCA	synuclein, alpha (non A4 component of amyloid precursor)	11138	ENSG00000145335	6622	FALSE	-0.984032	0.553613
HEEBO-099-HCA99H5	25	1.53049	1.02033	SYNE2	spectrin repeat containing, nuclear envelope 2	17084	ENSG00000054654	23224	FALSE	0.970275	-0.560213
HEEBO-051-HCC51J13	26	2.29508	1.02003	CD74	CD74 antigen (invariant polypeptide of major histocompatibility complex, class II antigen-associated)	1697	ENSG00000019582	972	FALSE	-1.53231	0.762769
HEEBO-102-HCA102P9	25	1.5292	1.01946	CAPZB	capping protein (actin filament) muscle Z-line, beta	1491	ENSG00000077549	832	FALSE	-1.05402	0.475177
HEEBO-092-HCA92I24	24	1.01739	1.01739	NTS	neurotensin	8038	ENSG00000133636	4922	FALSE	0.690229	-0.32716
HEEBO-021-HCC21D4	23	1.52462	1.01641	ADAM28	ADAM metallopeptidase domain 28	206	ENSG00000042980	10863	FALSE	-0.857297	0.667322
HEEBO-003-CTRL3O19	24	1.0158	1.0158	ANXA7	annexin A7	545	ENSG00000138279	310	FALSE	-0.658477	0.357327
HEEBO-042-HCC42J7	24	1.01579	1.01579	ZNF70	zinc finger protein 70 (Cos17)	13140	ENSG00000187792	7621	FALSE	0.654763	-0.361031
HEEBO-058-HCC58J4	24	1.01505	1.01505	FZD7	frizzled homolog 7 (Drosophila)	4045	ENSG00000155760	8324	FALSE	0.639654	-0.3754
HEEBO-054-HCC54L11	25	1.52128	1.01419	GADD45B	growth arrest and DNA-damage-inducible, beta	4096	ENSG00000099860	4616	FALSE	-1.02956	0.491715
HEEBO-089-HCA89I2	25	1.52115	1.0141	CASP6	caspase 6, apoptosis-related cysteine peptidase	1507	ENSG00000138794	839	FALSE	0.990266	-0.530888
HEEBO-089-HCA89N10	24	1.01279	1.01279	CASC2	cancer susceptibility candidate 2	22933	ENSG00000177640	255082	FALSE	-0.660228	0.352557
HEEBO-011-HCC11E4	26	2.27626	1.01167	ME1	malic enzyme 1, NADP(+)-dependent, cytosolic	6983	ENSG00000065833	4199	FALSE	-1.53152	0.744738
HEEBO-104-HCA104D5	24	1.01136	1.01136	MAP4K4	mitogen-activated protein kinase kinase kinase kinase 4	6866	ENSG00000071054	9448	FALSE	0.6159	-0.395457
HEEBO-039-HCC39K18	26	2.2746	1.01093	CMYA5	cardiomyopathy associated 5	NA	ENSG00000164309	202333	FALSE	-1.50468	0.769916
HEEBO-097-HCA97E15	24	1.01052	1.01052	ILF3	interleukin enhancer binding factor 3, 90kDa	6038	ENSG00000129351	3609	FALSE	0.647412	-0.363109
HEEBO-094-HCA94I17	25	1.51338	1.00892	RAD51	RAD51 homolog (RecA homolog, E. coli) (S. cerevisiae)	9817	ENSG00000051180	5888	FALSE	1.02228	-0.4911
HEEBO-009-HCC9M10	24	1.0084	1.0084	KCNA4	potassium voltage-gated channel, shaker-related subfamily, member 4	6222	ENSG00000182255	3739	FALSE	-0.656591	0.35181
HEEBO-038-HCC38P14	26	2.26789	1.00795	GOT1	glutamic-oxaloacetic transaminase 1, soluble (aspartate aminotransferase 1)	4432	ENSG00000120053	2805	FALSE	-1.49645	0.771445
HEEBO-094-HCA94P7	25	1.50915	1.0061	SYNE2	spectrin repeat containing, nuclear envelope 2	17084	ENSG00000054654	23224	FALSE	0.981516	-0.527636
HEEBO-023-HCC23K13	23	1.50898	1.00599	MPL	myeloproliferative leukemia virus oncogene	7217	ENSG00000117400	4352	FALSE	-0.923257	0.585728
HEEBO-023-HCC23K13	23	1.50898	1.00599	MPL	myeloproliferative leukemia virus oncogene	7217	LRG_510	4352	FALSE	-0.923257	0.585728
HEEBO-043-HCC43C2	26	2.26188	1.00528	NTF3	neurotrophin 3	8023	ENSG00000185652	4908	FALSE	1.54136	-0.720518
HEEBO-019-HCC19L2	24	1.00522	1.00522	MCM6	MCM6 minichromosome maintenance deficient 6 (MIS5 homolog, S. pombe) (S. cerevisiae)	6949	ENSG00000076003	4175	FALSE	0.645217	-0.360007
HEEBO-091-HCA91A4	25	1.50679	1.00452	OLFM1	olfactomedin 1	17187	ENSG00000130558	10439	FALSE	-0.968336	0.53845
HEEBO-013-HCC13P12	24	1.00365	1.00365	ENOSF1	enolase superfamily member 1	30365	ENSG00000132199	55556	FALSE	-0.678227	0.325422
HEEBO-126-HCX126C6	24	1.00116	1.00116	RPL30	ribosomal protein L30	10333	ENSG00000156482	6156	FALSE	0.625252	-0.375907
HEEBO-090-HCA90G16	23	1.50134	1.00089	LAMP2	lysosomal-associated membrane protein 2	6501	ENSG00000005893	3920	FALSE	-0.965525	0.535811
HEEBO-097-HCA97O19	24	1.00084	1.00084	SPAG9	sperm associated antigen 9	14524	ENSG00000008294	9043	TRUE	0.59269	-0.408148
HEEBO-098-HCA98I23	25	1.5008	1.00053	ADAM23	ADAM metallopeptidase domain 23	202	ENSG00000114948	8745	FALSE	-0.939591	0.561207
HEEBO-087-HCA87M5	24	0.998881	0.998881	MAPK8	mitogen-activated protein kinase 8	6881	ENSG00000107643	5599	TRUE	-0.611368	0.387513
HEEBO-024-HCC24H11	24	0.998699	0.998699	TMEFF2	transmembrane protein with EGF-like and two follistatin-like domains 2	11867	ENSG00000144339	23671	FALSE	-0.595417	0.403282
HEEBO-103-HCA103K23	23	1.49753	0.998357	SULT4A1	sulfotransferase family 4A, member 1	14903	ENSG00000130540	25830	FALSE	-0.865271	0.632264
HEEBO-023-HCC23F5	25	1.49639	0.997595	CELSR3	cadherin, EGF LAG seven-pass G-type receptor 3 (flamingo homolog, Drosophila)	3230	ENSG00000008300	1951	TRUE	0.900461	-0.595932
HEEBO-029-HCC29H15	24	0.996047	0.996047	OXCT1	3-oxoacid CoA transferase 1	8527	ENSG00000083720	5019	FALSE	-0.618262	0.377785
HEEBO-026-HCC26J3	24	0.995286	0.995286	OR10V1	olfactory receptor, family 10, subfamily V, member 1	NA	ENSG00000172289	390201	FALSE	-0.618515	0.376771
HEEBO-008-HCC8F2	24	0.994842	0.994842	DNAJB4	DnaJ (Hsp40) homolog, subfamily B, member 4	NA	ENSG00000162616	11080	FALSE	-0.578475	0.416366
HEEBO-031-HCC31O16	24	0.992925	0.992925	GRAMD2	GRAM domain containing 2	NA	ENSG00000175318	196996	FALSE	-0.628435	0.36449
HEEBO-074-HCC74D6	24	0.992532	0.992532	NONO	non-POU domain containing, octamer-binding	7871	ENSG00000147140	4841	FALSE	0.61042	-0.382112
HEEBO-006-HCC6C1	25	1.48834	0.992228	REV3L	REV3-like, catalytic subunit of DNA polymerase zeta (yeast)	9968	ENSG00000009413	5980	FALSE	0.976775	-0.511567
HEEBO-046-HCC46H20	24	0.991868	0.991868	DDO	D-aspartate oxidase	2727	ENSG00000203797	8528	FALSE	-0.608276	0.383592
HEEBO-090-HCA90C7	24	0.991674	0.991674	MAPK1	mitogen-activated protein kinase 1	6871	ENSG00000100030	5594	FALSE	-0.650105	0.34157
HEEBO-034-HCC34J8	26	2.23097	0.991543	ABCA8	ATP-binding cassette, sub-family A (ABC1), member 8	NA	ENSG00000141338	10351	FALSE	-1.50875	0.722225
HEEBO-020-HCC20D18	26	2.22958	0.990922	ADCYAP1	adenylate cyclase activating polypeptide 1 (pituitary)	241	ENSG00000141433	116	TRUE	-1.48751	0.742064
HEEBO-044-HCC44G14	25	1.48479	0.98986	GRIP1	glutamate receptor interacting protein 1	18708	ENSG00000155974	23426	FALSE	0.985837	-0.498953
HEEBO-092-HCA92G15	25	1.48247	0.988311	SYNE2	spectrin repeat containing, nuclear envelope 2	17084	ENSG00000054654	23224	FALSE	0.951632	-0.530835
HEEBO-031-HCC31L15	24	0.988287	0.988287	DUSP27	dual specificity phosphatase 27 (putative)	NA	ENSG00000198842	92235	FALSE	-0.620376	0.367911
HEEBO-038-HCC38H17	27	3.33469	0.988056	PVALB	parvalbumin	9704	ENSG00000100362	5816	FALSE	-2.26144	1.07324
HEEBO-108-HCE108K4	25	1.48117	0.987449	TSC22D1	TSC22 domain family, member 1	16826	ENSG00000102804	8848	FALSE	0.965924	-0.515249
HEEBO-051-HCC51F22	23	1.47936	0.986239	SYT17	synaptotagmin XVII	NA	ENSG00000103528	51760	FALSE	-0.86365	0.615709
HEEBO-105-HCA105H5	26	2.21796	0.98576	MAL	mal, T-cell differentiation protein	6817	ENSG00000172005	4118	FALSE	-1.4765	0.741459
HEEBO-005-HCC5L12	25	1.47626	0.984173	PRICKLE1	prickle-like 1 (Drosophila)	17019	ENSG00000139174	144165	FALSE	-0.983139	0.493121
HEEBO-036-HCC36F4	24	0.984047	0.984047	SLC30A7	solute carrier family 30 (zinc transporter), member 7	NA	ENSG00000162695	148867	FALSE	0.632865	-0.351182
HEEBO-091-HCA91H2	24	0.983752	0.983752	VPS13A	vacuolar protein sorting 13A (yeast)	1908	ENSG00000197969	23230	TRUE	-0.672021	0.311731
HEEBO-065-HCC65L10	25	1.47522	0.983479	SNCB	synuclein, beta	11140	ENSG00000074317	6620	FALSE	-0.974906	0.500313
HEEBO-106-HCA106N19	24	0.980936	0.980936	MICAL1	microtubule associated monoxygenase, calponin and LIM domain containing 1	20619	ENSG00000135596	64780	FALSE	0.61694	-0.363995
HEEBO-053-HCC53K18	26	2.20067	0.978075	KLHL1	kelch-like 1 (Drosophila)	6352	ENSG00000150361	57626	FALSE	1.50081	-0.69986
HEEBO-049-HCC49C13	25	1.46588	0.977252	PGAM5	phosphoglycerate mutase family member 5	NA	ENSG00000247077	192111	FALSE	-0.903094	0.562784
HEEBO-057-HCC57B24	26	2.19778	0.976792	SERPINF1	serpin peptidase inhibitor, clade F (alpha-2 antiplasmin, pigment epithelium derived factor), member 1	8824	ENSG00000132386	5176	FALSE	-1.45354	0.744244
HEEBO-080-HCC80E16	25	1.46426	0.976171	HLA-DQB2	major histocompatibility complex, class II, DQ beta 2	NA	ENSG00000228254	3120	FALSE	-0.973461	0.490796
HEEBO-080-HCC80E16	25	1.46426	0.976171	HLA-DQB2	major histocompatibility complex, class II, DQ beta 2	NA	ENSG00000224305	3120	FALSE	-0.973461	0.490796
HEEBO-080-HCC80E16	25	1.46426	0.976171	HLA-DQB2	major histocompatibility complex, class II, DQ beta 2	NA	ENSG00000196610	3120	FALSE	-0.973461	0.490796
HEEBO-080-HCC80E16	25	1.46426	0.976171	HLA-DQB2	major histocompatibility complex, class II, DQ beta 2	NA	ENSG00000228813	3120	FALSE	-0.973461	0.490796
HEEBO-080-HCC80E16	25	1.46426	0.976171	HLA-DQB2	major histocompatibility complex, class II, DQ beta 2	NA	ENSG00000230675	3120	FALSE	-0.973461	0.490796
HEEBO-080-HCC80E16	25	1.46426	0.976171	HLA-DQB2	major histocompatibility complex, class II, DQ beta 2	NA	ENSG00000226165	3120	FALSE	-0.973461	0.490796
HEEBO-080-HCC80E16	25	1.46426	0.976171	HLA-DQB2	major histocompatibility complex, class II, DQ beta 2	NA	ENSG00000229493	3120	FALSE	-0.973461	0.490796
HEEBO-080-HCC80E16	25	1.46426	0.976171	HLA-DQB2	major histocompatibility complex, class II, DQ beta 2	NA	ENSG00000232629	3120	FALSE	-0.973461	0.490796
HEEBO-006-HCC6J1	24	0.975123	0.975123	IRS1	insulin receptor substrate 1	6125	ENSG00000169047	3667	TRUE	0.606955	-0.368168
HEEBO-005-HCC5E1	24	0.974621	0.974621	PDE2A	phosphodiesterase 2A, cGMP-stimulated	8777	ENSG00000186642	5138	FALSE	-0.589021	0.3856
HEEBO-024-HCC24H1	24	0.974278	0.974278	PASK	PAS domain containing serine/threonine kinase	17270	ENSG00000115687	23178	FALSE	0.6092	-0.365078
HEEBO-045-HCC45C18	24	0.973377	0.973377	ETV2	ets variant gene 2	3491	ENSG00000105672	2116	FALSE	0.624138	-0.349239
HEEBO-036-HCC36L10	27	3.28151	0.972299	MOG	myelin oligodendrocyte glycoprotein	7197	ENSG00000234096	4340	FALSE	-2.22628	1.05523
HEEBO-036-HCC36L10	27	3.28151	0.972299	MOG	myelin oligodendrocyte glycoprotein	7197	ENSG00000230885	4340	FALSE	-2.22628	1.05523
HEEBO-036-HCC36L10	27	3.28151	0.972299	MOG	myelin oligodendrocyte glycoprotein	7197	ENSG00000237834	4340	FALSE	-2.22628	1.05523
HEEBO-036-HCC36L10	27	3.28151	0.972299	MOG	myelin oligodendrocyte glycoprotein	7197	ENSG00000234623	4340	FALSE	-2.22628	1.05523
HEEBO-036-HCC36L10	27	3.28151	0.972299	MOG	myelin oligodendrocyte glycoprotein	7197	ENSG00000204655	4340	FALSE	-2.22628	1.05523
HEEBO-036-HCC36L10	27	3.28151	0.972299	MOG	myelin oligodendrocyte glycoprotein	7197	ENSG00000236561	4340	FALSE	-2.22628	1.05523
HEEBO-036-HCC36L10	27	3.28151	0.972299	MOG	myelin oligodendrocyte glycoprotein	7197	ENSG00000232641	4340	FALSE	-2.22628	1.05523
HEEBO-036-HCC36L10	27	3.28151	0.972299	MOG	myelin oligodendrocyte glycoprotein	7197	ENSG00000137345	4340	FALSE	-2.22628	1.05523
HEEBO-094-HCA94G14	24	0.972214	0.972214	ANK3	ankyrin 3, node of Ranvier (ankyrin G)	494	ENSG00000151150	288	TRUE	0.609551	-0.362663
HEEBO-044-HCC44L11	25	1.45773	0.971821	NLK	nemo-like kinase	29858	ENSG00000087095	51701	FALSE	-0.942577	0.515155
HEEBO-021-HCC21B1	28	4.91865	0.971584	CNDP1	carnosine dipeptidase 1 (metallopeptidase M20 family)	NA	ENSG00000150656	84735	FALSE	-3.38562	1.53303
HEEBO-077-HCC77F12	25	1.45713	0.971418	TNPO1	transportin 1	6401	ENSG00000083312	3842	FALSE	0.920267	-0.536859
HEEBO-046-HCC46K24	24	0.971353	0.971353	DCTN1	dynactin 1 (p150, glued homolog, Drosophila)	2711	ENSG00000204843	1639	FALSE	-0.664555	0.306797
HEEBO-043-HCC43F9	23	1.45609	0.970727	RASSF5	Ras association (RalGDS/AF-6) domain family 5	17609	ENSG00000266094	83593	TRUE	-0.858823	0.597267
HEEBO-043-HCC43F9	23	1.45609	0.970727	RASSF5	Ras association (RalGDS/AF-6) domain family 5	17609	ENSG00000136653	83593	TRUE	-0.858823	0.597267
HEEBO-125-HCO125A6	25	1.45383	0.969222	DGCR5	DiGeorge syndrome critical region gene 5 (non-coding)	NA	ENSG00000237517	NA	FALSE	-0.940826	0.513007
HEEBO-048-HCC48H1	24	0.968811	0.968811	CDK5R2	cyclin-dependent kinase 5, regulatory subunit 2 (p39)	1776	ENSG00000171450	8941	FALSE	-0.584096	0.384715
HEEBO-005-HCC5N21	25	1.45225	0.968168	PLCB1	phospholipase C, beta 1 (phosphoinositide-specific)	15917	ENSG00000182621	23236	FALSE	-0.967013	0.485239
HEEBO-048-HCC48M4	25	1.45202	0.968015	MAP1A	microtubule-associated protein 1A	6835	ENSG00000166963	4130	FALSE	-0.948412	0.50361
HEEBO-051-HCC51E6	24	0.967591	0.967591	C3orf62	chromosome 3 open reading frame 62	NA	ENSG00000188315	375341	FALSE	0.582826	-0.384765
HEEBO-051-HCC51E6	24	0.967591	0.967591	C3orf62	chromosome 3 open reading frame 62	NA	ENSG00000188315	100422952	FALSE	0.582826	-0.384765
HEEBO-094-HCA94O15	24	0.967278	0.967278	CDH23	cadherin-like 23	13733	ENSG00000107736	64072	FALSE	-0.589322	0.377955
HEEBO-094-HCA94O15	24	0.967278	0.967278	CDH23	cadherin-like 23	13733	ENSG00000107736	100653137	FALSE	-0.589322	0.377955
HEEBO-083-HCC83P22	25	1.45078	0.967185	KRT14	keratin 14 (epidermolysis bullosa simplex, Dowling-Meara, Koebner)	6416	ENSG00000186847	3861	FALSE	-0.927205	0.523573
HEEBO-015-HCC15O13	27	3.25976	0.965855	BUB1	BUB1 budding uninhibited by benzimidazoles 1 homolog (yeast)	1148	ENSG00000169679	699	FALSE	2.18856	-1.0712
HEEBO-089-HCA89H8	24	0.965773	0.965773	DST	dystonin	1090	ENSG00000151914	667	FALSE	0.594538	-0.371235
HEEBO-051-HCC51H6	25	1.44854	0.965696	TGFBR1	transforming growth factor, beta receptor I (activin A receptor type II-like kinase, 53kDa)	11772	ENSG00000106799	7046	FALSE	0.966196	-0.482348
HEEBO-006-HCC6H2	25	1.44818	0.965451	OLFM1	olfactomedin 1	17187	ENSG00000130558	10439	FALSE	-0.939482	0.508695
HEEBO-090-HCA90M20	24	0.96479	0.96479	DNM1	dynamin 1	2972	ENSG00000106976	1759	FALSE	-0.598002	0.366788
HEEBO-014-HCC14K5	25	1.44649	0.964326	SLC43A3	solute carrier family 43, member 3	NA	ENSG00000134802	29015	FALSE	0.94251	-0.503978
HEEBO-029-HCC29M16	25	1.4464	0.964266	TPST2	tyrosylprotein sulfotransferase 2	12021	ENSG00000128294	8459	FALSE	-0.927194	0.519206
HEEBO-125-HCO125P19	24	0.963871	0.963871	RPL7A	ribosomal protein L7a	10364	ENSG00000148303	6130	FALSE	0.631911	-0.33196
HEEBO-125-HCO125P19	24	0.963871	0.963871	RPL7A	ribosomal protein L7a	10364	ENSG00000148303	26820	FALSE	0.631911	-0.33196
HEEBO-125-HCO125P19	24	0.963871	0.963871	RPL7A	ribosomal protein L7a	10364	ENSG00000260501	6130	FALSE	0.631911	-0.33196
HEEBO-125-HCO125P19	24	0.963871	0.963871	RPL7A	ribosomal protein L7a	10364	ENSG00000148303	26814	FALSE	0.631911	-0.33196
HEEBO-125-HCO125P19	24	0.963871	0.963871	RPL7A	ribosomal protein L7a	10364	ENSG00000148303	26815	FALSE	0.631911	-0.33196
HEEBO-125-HCO125P19	24	0.963871	0.963871	RPL7A	ribosomal protein L7a	10364	ENSG00000260501	26815	FALSE	0.631911	-0.33196
HEEBO-125-HCO125P19	24	0.963871	0.963871	RPL7A	ribosomal protein L7a	10364	ENSG00000260501	26820	FALSE	0.631911	-0.33196
HEEBO-125-HCO125P19	24	0.963871	0.963871	RPL7A	ribosomal protein L7a	10364	ENSG00000260501	26814	FALSE	0.631911	-0.33196
HEEBO-024-HCC24H16	24	0.963546	0.963546	ZNF549	zinc finger protein 549	NA	ENSG00000121406	256051	FALSE	0.61075	-0.352796
HEEBO-006-HCC6D4	25	1.44481	0.963205	BAZ1A	bromodomain adjacent to zinc finger domain, 1A	960	ENSG00000198604	11177	FALSE	0.929668	-0.51514
HEEBO-042-HCC42L21	24	0.962575	0.962575	CLC	Charcot-Leyden crystal protein	2014	ENSG00000105205	1178	FALSE	0.58291	-0.379665
HEEBO-046-HCC46A6	24	0.962403	0.962403	TMEM97	transmembrane protein 97	NA	ENSG00000262046	27346	FALSE	0.617587	-0.344816
HEEBO-046-HCC46A6	24	0.962403	0.962403	TMEM97	transmembrane protein 97	NA	ENSG00000109084	27346	FALSE	0.617587	-0.344816
HEEBO-075-HCC75F7	23	1.44346	0.962304	FRMPD2	FERM and PDZ domain containing 2	NA	ENSG00000170324	143162	FALSE	-0.815916	0.62754
HEEBO-075-HCC75F7	23	1.44346	0.962304	FRMPD2	FERM and PDZ domain containing 2	NA	ENSG00000170324	101930006	FALSE	-0.815916	0.62754
HEEBO-021-HCC21N15	24	0.961681	0.961681	ZNF398	zinc finger protein 398	NA	ENSG00000197024	57541	FALSE	0.601178	-0.360503
HEEBO-058-HCC58A4	24	0.959819	0.959819	P2RX5	purinergic receptor P2X, ligand-gated ion channel, 5	8536	ENSG00000083454	5026	FALSE	-0.586609	0.373209
HEEBO-061-HCC61H11	26	2.15866	0.959403	PAFAH1B3	platelet-activating factor acetylhydrolase, isoform Ib, gamma subunit 29kDa	8576	ENSG00000079462	5050	FALSE	1.46516	-0.693497
HEEBO-095-HCA95K8	24	0.959365	0.959365	GLRB	glycine receptor, beta	4329	ENSG00000109738	2743	FALSE	-0.565042	0.394322
HEEBO-024-HCC24B18	27	3.23637	0.958924	HSPB3	heat shock 27kDa protein 3	5248	ENSG00000169271	8988	FALSE	-2.14657	1.0898
HEEBO-013-HCC13E18	24	0.958713	0.958713	ARID1A	AT rich interactive domain 1A (SWI- like)	11110	ENSG00000117713	8289	FALSE	0.603762	-0.354951
HEEBO-077-HCC77M13	24	0.958504	0.958504	GM2A	GM2 ganglioside activator	4367	ENSG00000196743	2760	FALSE	-0.609729	0.348775
HEEBO-009-HCC9C18	25	1.43575	0.95717	PLS1	plastin 1 (I isoform)	9090	ENSG00000120756	5357	FALSE	-0.923931	0.511824
HEEBO-048-HCC48D17	24	0.955987	0.955987	NME4	non-metastatic cells 4, protein expressed in	7852	ENSG00000103202	4833	FALSE	0.618122	-0.337865
HEEBO-073-HCC73N21	26	2.15039	0.955728	PRSS3	protease, serine, 3 (mesotrypsin)	NA	ENSG00000010438	5646	FALSE	-1.42276	0.727628
HEEBO-010-HCC10B1	27	3.22432	0.955353	SPARCL1	SPARC-like 1 (mast9, hevin)	11220	ENSG00000152583	8404	FALSE	-2.2304	0.993912
HEEBO-009-HCC9H2	25	1.43212	0.954744	CD302	CD302 antigen	NA	ENSG00000241399	9936	FALSE	-0.965923	0.466193
HEEBO-046-HCC46K9	24	0.95333	0.95333	ZFP90	zinc finger protein 90 homolog (mouse)	23329	ENSG00000184939	146198	FALSE	0.595354	-0.357976
HEEBO-028-HCC28P17	25	1.42999	0.953326	ZNF618	zinc finger protein 618	NA	ENSG00000157657	114991	FALSE	0.919115	-0.510874
HEEBO-062-HCC62J14	24	0.952642	0.952642	ZDHHC19	zinc finger, DHHC-type containing 19	NA	ENSG00000163958	131540	FALSE	-0.587545	0.365098
HEEBO-019-HCC19G9	24	0.952312	0.952312	DDX26B	DEAD/H (Asp-Glu-Ala-Asp/His) box polypeptide 26B	NA	ENSG00000165359	203522	FALSE	0.567174	-0.385138
HEEBO-019-HCC19G9	24	0.952312	0.952312	DDX26B	DEAD/H (Asp-Glu-Ala-Asp/His) box polypeptide 26B	NA	ENSG00000268630	203522	FALSE	0.567174	-0.385138
HEEBO-011-HCC11L20	24	0.951182	0.951182	SLCO6A1	solute carrier organic anion transporter family, member 6A1	NA	ENSG00000205359	133482	FALSE	-0.606994	0.344188
HEEBO-094-HCA94M20	25	1.42633	0.950887	TMEM44	transmembrane protein 44	NA	ENSG00000145014	93109	FALSE	0.964867	-0.461463
HEEBO-021-HCC21G19	23	1.42614	0.950759	ALOX5	arachidonate 5-lipoxygenase	435	ENSG00000012779	240	FALSE	-0.894196	0.531942
HEEBO-021-HCC21G19	23	1.42614	0.950759	ALOX5	arachidonate 5-lipoxygenase	435	ENSG00000262552	240	FALSE	-0.894196	0.531942
HEEBO-038-HCC38P13	25	1.42527	0.950178	GLI2	GLI-Kruppel family member GLI2	4318	ENSG00000074047	2736	TRUE	0.938451	-0.486817
HEEBO-087-HCA87D9	24	0.949829	0.949829	CAMK1G	calcium/calmodulin-dependent protein kinase IG	NA	ENSG00000008118	57172	FALSE	-0.561013	0.388816
HEEBO-021-HCC21G5	25	1.42315	0.948769	NTNG1	netrin G1	23319	ENSG00000162631	22854	FALSE	-0.881577	0.541576
HEEBO-030-HCC30J20	25	1.42287	0.948579	ALMS1	Alstrom syndrome 1	428	ENSG00000116127	7840	TRUE	0.923233	-0.499635
HEEBO-017-HCC17D2	27	3.1995	0.948	RAPGEF4	Rap guanine nucleotide exchange factor (GEF) 4	16626	ENSG00000091428	11069	FALSE	-2.13661	1.06288
HEEBO-035-HCC35D12	24	0.947684	0.947684	NLN	neurolysin (metallopeptidase M3 family)	NA	ENSG00000123213	57486	FALSE	0.603431	-0.344253
HEEBO-061-HCC61I13	24	0.946961	0.946961	SLC5A5	solute carrier family 5 (sodium iodide symporter), member 5	11040	ENSG00000105641	6528	FALSE	-0.565259	0.381702
HEEBO-050-HCC50P11	24	0.944266	0.944266	PLA2G4B	phospholipase A2, group IVB (cytosolic)	9036	ENSG00000243708	100137049	FALSE	0.577334	-0.366932
HEEBO-050-HCC50P11	24	0.944266	0.944266	PLA2G4B	phospholipase A2, group IVB (cytosolic)	9036	ENSG00000243708	8681	FALSE	0.577334	-0.366932
HEEBO-007-HCC7A22	24	0.943957	0.943957	SMCHD1	structural maintenance of chromosomes flexible hinge domain containing 1	NA	ENSG00000101596	23347	FALSE	0.572905	-0.371052
HEEBO-090-HCA90H21	26	2.12147	0.942877	ANK3	ankyrin 3, node of Ranvier (ankyrin G)	494	ENSG00000151150	288	TRUE	1.42055	-0.700919
HEEBO-004-CTRL4F4	24	0.942814	0.942814	ANXA7	annexin A7	545	ENSG00000138279	310	FALSE	-0.588841	0.353974
HEEBO-016-HCC16B2	27	3.18192	0.942791	AIM2	absent in melanoma 2	357	ENSG00000163568	9447	FALSE	2.17148	-1.01044
HEEBO-039-HCC39L6	24	0.942302	0.942302	CEP152	centrosomal protein 152kDa	NA	ENSG00000103995	22995	FALSE	0.572693	-0.369609
HEEBO-039-HCC39A11	24	0.94171	0.94171	NXT1	NTF2-like export factor 1	15913	ENSG00000132661	29107	FALSE	0.610441	-0.331269
HEEBO-006-HCC6L11	26	2.11868	0.941635	STON1	stonin 1	17003	ENSG00000243244	11037	FALSE	1.41936	-0.699319
HEEBO-022-HCC22D9	27	3.17576	0.940967	COL3A1	collagen, type III, alpha 1 (Ehlers-Danlos syndrome type IV, autosomal dominant)	2201	LRG_3	1281	TRUE	2.16535	-1.01042
HEEBO-022-HCC22D9	27	3.17576	0.940967	COL3A1	collagen, type III, alpha 1 (Ehlers-Danlos syndrome type IV, autosomal dominant)	2201	ENSG00000168542	1281	TRUE	2.16535	-1.01042
HEEBO-024-HCC24O4	24	0.940521	0.940521	TCEAL7	transcription elongation factor A (SII)-like 7	NA	ENSG00000182916	56849	FALSE	-0.582884	0.357637
HEEBO-039-HCC39O6	24	0.940238	0.940238	KCNJ12	potassium inwardly-rectifying channel, subfamily J, member 12	6258	ENSG00000261309	100996843	FALSE	-0.607341	0.332897
HEEBO-039-HCC39O6	24	0.940238	0.940238	KCNJ12	potassium inwardly-rectifying channel, subfamily J, member 12	6258	ENSG00000184185	100134444	FALSE	-0.607341	0.332897
HEEBO-039-HCC39O6	24	0.940238	0.940238	KCNJ12	potassium inwardly-rectifying channel, subfamily J, member 12	6258	ENSG00000184185	3768	FALSE	-0.607341	0.332897
HEEBO-039-HCC39O6	24	0.940238	0.940238	KCNJ12	potassium inwardly-rectifying channel, subfamily J, member 12	6258	ENSG00000261309	100134444	FALSE	-0.607341	0.332897
HEEBO-039-HCC39O6	24	0.940238	0.940238	KCNJ12	potassium inwardly-rectifying channel, subfamily J, member 12	6258	ENSG00000184185	100996843	FALSE	-0.607341	0.332897
HEEBO-039-HCC39O6	24	0.940238	0.940238	KCNJ12	potassium inwardly-rectifying channel, subfamily J, member 12	6258	ENSG00000261309	3768	FALSE	-0.607341	0.332897
HEEBO-029-HCC29N2	25	1.40879	0.939192	FUBP1	far upstream element (FUSE) binding protein 1	4004	ENSG00000162613	8880	FALSE	0.930237	-0.478551
HEEBO-008-HCC8K22	25	1.40734	0.938226	SENP7	SUMO1/sentrin specific peptidase 7	NA	ENSG00000138468	57337	FALSE	0.896817	-0.510522
HEEBO-019-HCC19J5	24	0.938155	0.938155	AMMECR1	Alport syndrome, mental retardation, midface hypoplasia and elliptocytosis chromosomal region, gene 1	467	ENSG00000101935	9949	FALSE	0.576041	-0.362114
HEEBO-030-HCC30L3	24	0.937321	0.937321	SLC12A8	solute carrier family 12 (potassium/chloride transporters), member 8	NA	ENSG00000221955	84561	FALSE	-0.606827	0.330494
HEEBO-044-HCC44L14	23	1.40547	0.936982	DIRAS2	DIRAS family, GTP-binding RAS-like 2	19323	ENSG00000165023	54769	FALSE	-0.823057	0.582416
HEEBO-010-HCC10O1	25	1.40515	0.936769	MTSS1	metastasis suppressor 1	20443	ENSG00000170873	9788	FALSE	0.923421	-0.481733
HEEBO-012-HCC12C15	24	0.935961	0.935961	NDUFA4	NADH dehydrogenase (ubiquinone) 1 alpha subcomplex, 4, 9kDa	7687	ENSG00000189043	4697	FALSE	-0.558279	0.377681
HEEBO-005-HCC5O9	27	3.15773	0.935623	KCNK1	potassium channel, subfamily K, member 1	6272	ENSG00000135750	3775	FALSE	-2.08659	1.07114
HEEBO-092-HCA92E13	24	0.934893	0.934893	MDM2	Mdm2, transformed 3T3 cell double minute 2, p53 binding protein (mouse)	6973	ENSG00000135679	4193	FALSE	0.608172	-0.326721
HEEBO-029-HCC29M15	24	0.934679	0.934679	ZNF333	zinc finger protein 333	NA	ENSG00000160961	84449	FALSE	0.574318	-0.360361
HEEBO-014-HCC14L2	23	1.40068	0.933785	KCTD4	potassium channel tetramerisation domain containing 4	NA	ENSG00000180332	386618	FALSE	-0.836789	0.563889
HEEBO-101-HCA101D11	24	0.933091	0.933091	GMFG	glia maturation factor, gamma	4374	ENSG00000130755	9535	FALSE	-0.615943	0.317148
HEEBO-010-HCC10P6	25	1.39902	0.932681	SLC24A4	solute carrier family 24 (sodium/potassium/calcium exchanger), member 4	10978	ENSG00000140090	123041	FALSE	-0.982916	0.416106
HEEBO-018-HCC18D11	24	0.931671	0.931671	TXNL4A	thioredoxin-like 4A	NA	ENSG00000141759	10907	FALSE	-0.595608	0.336063
HEEBO-014-HCC14H24	23	1.39681	0.931205	ATOH7	atonal homolog 7 (Drosophila)	13907	ENSG00000179774	220202	FALSE	-0.828544	0.568263
HEEBO-055-HCC55K18	25	1.39559	0.930391	KCNIP3	Kv channel interacting protein 3, calsenilin	15523	ENSG00000115041	30818	FALSE	-0.905258	0.490329
HEEBO-007-HCC7O14	26	2.09058	0.929148	HCRTR2	hypocretin (orexin) receptor 2	4849	ENSG00000137252	3062	FALSE	1.38601	-0.704579
HEEBO-080-HCC80J21	26	2.09043	0.92908	PPP1R14B	protein phosphatase 1, regulatory (inhibitor) subunit 14B	9057	ENSG00000173457	26472	FALSE	1.36717	-0.723257
HEEBO-066-HCC66L9	24	0.928936	0.928936	EPS8L1	EPS8-like 1	NA	ENSG00000262225	54869	FALSE	0.621572	-0.307364
HEEBO-066-HCC66L9	24	0.928936	0.928936	EPS8L1	EPS8-like 1	NA	ENSG00000262835	54869	FALSE	0.621572	-0.307364
HEEBO-066-HCC66L9	24	0.928936	0.928936	EPS8L1	EPS8-like 1	NA	ENSG00000270836	54869	FALSE	0.621572	-0.307364
HEEBO-066-HCC66L9	24	0.928936	0.928936	EPS8L1	EPS8-like 1	NA	ENSG00000262092	54869	FALSE	0.621572	-0.307364
HEEBO-066-HCC66L9	24	0.928936	0.928936	EPS8L1	EPS8-like 1	NA	ENSG00000262430	54869	FALSE	0.621572	-0.307364
HEEBO-066-HCC66L9	24	0.928936	0.928936	EPS8L1	EPS8-like 1	NA	ENSG00000263295	54869	FALSE	0.621572	-0.307364
HEEBO-066-HCC66L9	24	0.928936	0.928936	EPS8L1	EPS8-like 1	NA	ENSG00000262878	54869	FALSE	0.621572	-0.307364
HEEBO-066-HCC66L9	24	0.928936	0.928936	EPS8L1	EPS8-like 1	NA	ENSG00000131037	54869	FALSE	0.621572	-0.307364
HEEBO-066-HCC66L9	24	0.928936	0.928936	EPS8L1	EPS8-like 1	NA	ENSG00000262467	54869	FALSE	0.621572	-0.307364
HEEBO-066-HCC66L9	24	0.928936	0.928936	EPS8L1	EPS8-like 1	NA	ENSG00000262287	54869	FALSE	0.621572	-0.307364
HEEBO-059-HCC59F8	24	0.927336	0.927336	SMO	smoothened homolog (Drosophila)	11119	ENSG00000128602	6608	FALSE	0.575004	-0.352332
HEEBO-036-HCC36D11	25	1.38872	0.925816	TMEM44	transmembrane protein 44	NA	ENSG00000145014	93109	FALSE	0.885787	-0.502937
HEEBO-067-HCC67A15	26	2.08238	0.925501	SNCG	synuclein, gamma (breast cancer-specific protein 1)	11141	ENSG00000173267	6623	FALSE	-1.39224	0.690132
HEEBO-089-HCA89G21	26	2.08219	0.925418	NRG1	neuregulin 1	7997	ENSG00000157168	3084	TRUE	1.33675	-0.74544
HEEBO-027-HCC27P15	25	1.38418	0.922787	NRXN3	neurexin 3	8010	ENSG00000021645	9369	FALSE	-0.915723	0.468457
HEEBO-061-HCC61A5	24	0.922712	0.922712	SEZ6L2	seizure related 6 homolog (mouse)-like 2	NA	ENSG00000174938	26470	FALSE	-0.606435	0.316277
HEEBO-072-HCC72G8	25	1.38353	0.922354	KCTD1	potassium channel tetramerisation domain containing 1	NA	ENSG00000134504	284252	FALSE	-0.906262	0.477269
HEEBO-025-HCC25N21	24	0.921463	0.921463	KCTD16	potassium channel tetramerisation domain containing 16	NA	ENSG00000183775	57528	FALSE	-0.595986	0.325477
HEEBO-091-HCA91B20	24	0.920533	0.920533	CRYZL1	crystallin, zeta (quinone reductase)-like 1	2420	ENSG00000205758	9946	FALSE	0.567243	-0.35329
HEEBO-012-HCC12J14	23	1.37968	0.919786	EDIL3	EGF-like repeats and discoidin I-like domains 3	3173	ENSG00000164176	10085	FALSE	-0.833044	0.546635
HEEBO-092-HCA92K1	24	0.919723	0.919723	VPS13A	vacuolar protein sorting 13A (yeast)	1908	ENSG00000197969	23230	TRUE	-0.638603	0.28112
HEEBO-016-HCC16N13	24	0.919533	0.919533	TMEM35	transmembrane protein 35	NA	ENSG00000126950	59353	FALSE	0.588423	-0.33111
HEEBO-012-HCC12B6	25	1.37915	0.919434	JUNB	jun B proto-oncogene	6205	ENSG00000171223	3726	FALSE	-0.875107	0.504044
HEEBO-028-HCC28N3	25	1.37899	0.919325	C15orf41	chromosome 15 open reading frame 41	NA	ENSG00000186073	84529	FALSE	0.895284	-0.483704
HEEBO-061-HCC61N15	24	0.91909	0.91909	PCSK4	proprotein convertase subtilisin/kexin type 4	8746	ENSG00000115257	54760	FALSE	-0.589445	0.329646
HEEBO-020-HCC20G17	24	0.918718	0.918718	SETD1B	SET domain containing 1B	NA	ENSG00000139718	23067	FALSE	0.552237	-0.366481
HEEBO-014-HCC14O9	25	1.37781	0.918537	ARRDC3	arrestin domain containing 3	NA	ENSG00000113369	57561	FALSE	0.867158	-0.510647
HEEBO-028-HCC28J23	24	0.917893	0.917893	ANKH	ankylosis, progressive homolog (mouse)	15492	ENSG00000154122	56172	FALSE	-0.596594	0.321299
HEEBO-032-HCC32K7	26	2.0643	0.917467	PKD2L1	polycystic kidney disease 2-like 1	9011	ENSG00000107593	9033	FALSE	-1.36685	0.697449
HEEBO-125-HCO125B5	24	0.917194	0.917194	TROVE2	TROVE domain family, member 2	11313	ENSG00000116747	6738	FALSE	0.562331	-0.354862
HEEBO-028-HCC28B16	24	0.91509	0.91509	ZFP90	zinc finger protein 90 homolog (mouse)	23329	ENSG00000184939	146198	FALSE	0.583288	-0.331802
HEEBO-039-HCC39A4	26	2.05326	0.912559	ATP11C	ATPase, Class VI, type 11C	13554	ENSG00000101974	286410	FALSE	1.36283	-0.690431
HEEBO-014-HCC14M21	24	0.912221	0.912221	ACSL5	acyl-CoA synthetase long-chain family member 5	16526	ENSG00000197142	51703	TRUE	-0.613348	0.298873
HEEBO-057-HCC57D16	24	0.911966	0.911966	TK1	thymidine kinase 1, soluble	11830	ENSG00000167900	7083	FALSE	0.615216	-0.29675
HEEBO-007-HCC7L22	26	2.05113	0.911613	CENPF	centromere protein F, 350/400ka (mitosin)	1857	ENSG00000117724	1063	FALSE	1.41816	-0.632968
HEEBO-035-HCC35C14	26	2.04883	0.910591	EPB41L4B	erythrocyte membrane protein band 4.1 like 4B	NA	ENSG00000095203	54566	FALSE	-1.36922	0.679611
HEEBO-046-HCC46P21	25	1.36426	0.909508	PCDHGA10	protocadherin gamma subfamily A, 10	8697	ENSG00000253846	56106	FALSE	0.854659	-0.509604
HEEBO-064-HCC64A12	25	1.36367	0.909114	MAL	mal, T-cell differentiation protein	6817	ENSG00000172005	4118	FALSE	-0.887286	0.476385
HEEBO-076-HCC76G22	26	2.04263	0.907835	S100A1	S100 calcium binding protein A1	10486	ENSG00000160678	6271	FALSE	-1.43382	0.608803
HEEBO-028-HCC28D5	25	1.36049	0.906992	FGL1	fibrinogen-like 1	3695	ENSG00000104760	2267	FALSE	-0.911226	0.449262
HEEBO-096-HCA96F24	24	0.905805	0.905805	CADPS	Ca2+-dependent secretion activator	1426	ENSG00000163618	8618	FALSE	-0.571414	0.334391
HEEBO-049-HCC49I20	25	1.35696	0.904641	SLC30A3	solute carrier family 30 (zinc transporter), member 3	11014	ENSG00000115194	7781	FALSE	-0.863261	0.4937
HEEBO-038-HCC38K20	24	0.904179	0.904179	UBE2L6	ubiquitin-conjugating enzyme E2L 6	12490	ENSG00000156587	9246	FALSE	0.540273	-0.363906
HEEBO-077-HCC77B10	24	0.904055	0.904055	PEF1	penta-EF-hand domain containing 1	NA	ENSG00000162517	553115	FALSE	-0.55921	0.344844
HEEBO-010-HCC10P15	27	3.0499	0.903675	CPM	carboxypeptidase M	2311	ENSG00000135678	1368	FALSE	-2.07642	0.97348
HEEBO-076-HCC76A1	26	2.03093	0.902635	DNM1	dynamin 1	2972	ENSG00000106976	1759	FALSE	-1.36729	0.663642
HEEBO-064-HCC64O23	24	0.902513	0.902513	FANCG	Fanconi anemia, complementation group G	3588	ENSG00000221829	2189	FALSE	0.556805	-0.345708
HEEBO-064-HCC64O23	24	0.902513	0.902513	FANCG	Fanconi anemia, complementation group G	3588	LRG_499	2189	FALSE	0.556805	-0.345708
HEEBO-022-HCC22O21	25	1.35348	0.90232	VAMP2	vesicle-associated membrane protein 2 (synaptobrevin 2)	12643	ENSG00000220205	6844	FALSE	-0.911652	0.441827
HEEBO-040-HCC40E6	24	0.901878	0.901878	USP13	ubiquitin specific peptidase 13 (isopeptidase T-3)	12611	ENSG00000058056	8975	FALSE	0.572857	-0.329021
HEEBO-008-HCC8F22	25	1.351	0.900669	TMEM56	transmembrane protein 56	NA	ENSG00000152078	148534	FALSE	-0.924833	0.426171
HEEBO-065-HCC65B13	25	1.35047	0.900314	RHEBL1	Ras homolog enriched in brain like 1	NA	ENSG00000167550	121268	FALSE	-0.845182	0.50529
HEEBO-080-HCC80N9	24	0.900067	0.900067	PSG4	pregnancy specific beta-1-glycoprotein 4	9521	ENSG00000243137	5672	FALSE	0.582492	-0.317575
HEEBO-049-HCC49N20	25	1.34812	0.89875	BSCL2	Bernardinelli-Seip congenital lipodystrophy 2 (seipin)	15832	ENSG00000168000	26580	FALSE	-0.862529	0.485596
HEEBO-060-HCC60G13	25	1.3469	0.897933	POU3F3	POU domain, class 3, transcription factor 3	9216	ENSG00000198914	5455	FALSE	0.930132	-0.416768
HEEBO-018-HCC18G18	24	0.896989	0.896989	GPC4	glypican 4	4452	ENSG00000076716	2239	FALSE	0.549205	-0.347784
HEEBO-058-HCC58L15	25	1.34493	0.896618	PCDHGA12	protocadherin gamma subfamily A, 12	8699	ENSG00000253159	26025	FALSE	0.890065	-0.454862
HEEBO-095-HCA95J23	23	1.34472	0.89648	GABARAPL1	GABA(A) receptor-associated protein like 1	4068	ENSG00000139112	23710	FALSE	-0.804011	0.540709
HEEBO-006-HCC6F17	23	1.34327	0.895512	PTPRC	protein tyrosine phosphatase, receptor type, C	9666	ENSG00000262418	5788	FALSE	-0.832563	0.510705
HEEBO-006-HCC6F17	23	1.34327	0.895512	PTPRC	protein tyrosine phosphatase, receptor type, C	9666	ENSG00000081237	5788	FALSE	-0.832563	0.510705
HEEBO-050-HCC50N6	24	0.895462	0.895462	PDLIM2	PDZ and LIM domain 2 (mystique)	13992	ENSG00000120913	64236	FALSE	0.564736	-0.330726
HEEBO-075-HCC75B1	24	0.894966	0.894966	CPM	carboxypeptidase M	2311	ENSG00000135678	1368	FALSE	-0.5825	0.312466
HEEBO-078-HCC78E15	25	1.34196	0.894641	WIZ	widely-interspaced zinc finger motifs	NA	ENSG00000011451	58525	TRUE	0.891022	-0.450939
HEEBO-012-HCC12L22	23	1.33903	0.892685	ADAMTS19	ADAM metallopeptidase with thrombospondin type 1 motif, 19	17111	ENSG00000145808	171019	FALSE	-0.809568	0.52946
HEEBO-028-HCC28H7	25	1.33878	0.892521	LCP2	lymphocyte cytosolic protein 2 (SH2 domain containing leukocyte protein of 76kDa)	6529	ENSG00000043462	3937	FALSE	-0.8883	0.450482
HEEBO-010-HCC10A13	24	0.892228	0.892228	CSPP1	centrosome and spindle pole associated protein 1	NA	ENSG00000104218	79848	FALSE	0.573552	-0.318676
HEEBO-011-HCC11P12	24	0.89218	0.89218	CYP4X1	cytochrome P450, family 4, subfamily X, polypeptide 1	NA	ENSG00000186377	260293	FALSE	-0.603141	0.289039
HEEBO-004-CTRL4E5	25	1.3381	0.892065	ANXA7	annexin A7	545	ENSG00000138279	310	FALSE	-0.893318	0.44478
HEEBO-003-CTRL3O16	24	0.891377	0.891377	ANXA7	annexin A7	545	ENSG00000138279	310	FALSE	-0.575609	0.315768
HEEBO-076-HCC76M16	26	2.00528	0.891234	ATP11C	ATPase, Class VI, type 11C	13554	ENSG00000101974	286410	FALSE	1.32139	-0.683881
HEEBO-072-HCC72F3	24	0.890396	0.890396	TULP3	tubby like protein 3	12425	ENSG00000078246	7289	FALSE	0.568974	-0.321422
HEEBO-009-HCC9D18	25	1.33486	0.889908	KIAA1199	KIAA1199	29213	ENSG00000103888	57214	FALSE	-0.89829	0.436571
HEEBO-011-HCC11J22	23	1.33463	0.889751	TIFA	TRAF-interacting protein with a forkhead-associated domain	NA	ENSG00000145365	92610	FALSE	0.804752	-0.529874
HEEBO-019-HCC19C3	24	0.889077	0.889077	KBTBD6	kelch repeat and BTB (POZ) domain containing 6	NA	ENSG00000165572	89890	FALSE	0.552615	-0.336462
HEEBO-017-HCC17D13	25	1.33323	0.88882	FAT3	FAT tumor suppressor homolog 3 (Drosophila)	NA	ENSG00000165323	120114	FALSE	0.857551	-0.475679
HEEBO-015-HCC15F20	25	1.33309	0.888724	EPB41L2	erythrocyte membrane protein band 4.1-like 2	3379	ENSG00000079819	2037	FALSE	-0.897319	0.435766
HEEBO-108-HCE108J7	23	1.33223	0.888152	RPL8	ribosomal protein L8	10368	ENSG00000161016	6132	FALSE	0.814736	-0.517492
HEEBO-057-HCC57C23	25	1.33156	0.887707	HAMP	hepcidin antimicrobial peptide	15598	ENSG00000105697	57817	FALSE	-0.886276	0.445285
HEEBO-036-HCC36M8	23	1.33131	0.887542	PDK3	pyruvate dehydrogenase kinase, isozyme 3	8811	ENSG00000067992	5165	FALSE	-0.807555	0.523759
HEEBO-028-HCC28K8	24	0.88678	0.88678	ZNF490	zinc finger protein 490	NA	ENSG00000188033	57474	FALSE	0.56497	-0.32181
HEEBO-055-HCC55O14	24	0.886608	0.886608	ZNF3	zinc finger protein 3 (A8-51)	13089	ENSG00000166526	7551	FALSE	0.541558	-0.34505
HEEBO-041-HCC41A12	24	0.88656	0.88656	EFTUD1	elongation factor Tu GTP binding domain containing 1	NA	ENSG00000140598	79631	FALSE	0.555827	-0.330733
HEEBO-099-HCA99J17	25	1.32984	0.886559	PCDH7	BH-protocadherin (brain-heart)	8659	ENSG00000169851	5099	FALSE	-0.854678	0.47516
HEEBO-007-HCC7M21	24	0.886496	0.886496	C18orf54	chromosome 18 open reading frame 54	NA	ENSG00000166845	162681	FALSE	0.555723	-0.330774
HEEBO-026-HCC26G16	23	1.32956	0.88637	GABRA5	gamma-aminobutyric acid (GABA) A receptor, alpha 5	4079	ENSG00000186297	2558	FALSE	-0.752268	0.577287
HEEBO-012-HCC12H17	25	1.32878	0.885854	THAP2	THAP domain containing, apoptosis associated protein 2	NA	ENSG00000173451	83591	FALSE	0.880621	-0.44816
HEEBO-079-HCC79O4	25	1.32649	0.88433	TNPO1	transportin 1	6401	ENSG00000083312	3842	FALSE	0.850477	-0.476018
HEEBO-039-HCC39F15	26	1.98902	0.884009	PLEKHG2	pleckstrin homology domain containing, family G (with RhoGef domain) member 2	NA	ENSG00000090924	64857	FALSE	1.33747	-0.651553
HEEBO-014-HCC14D6	24	0.883576	0.883576	RSPRY1	ring finger and SPRY domain containing 1	NA	ENSG00000159579	89970	FALSE	0.586333	-0.297243
HEEBO-014-HCC14P11	24	0.883354	0.883354	TAF4	TAF4 RNA polymerase II, TATA box binding protein (TBP)-associated factor, 135kDa	11537	ENSG00000130699	6874	FALSE	0.535653	-0.347701
HEEBO-045-HCC45P23	24	0.883097	0.883097	DAK	dihydroxyacetone kinase 2 homolog (yeast)	NA	ENSG00000149476	26007	FALSE	-0.562545	0.320552
HEEBO-046-HCC46P5	25	1.32372	0.882477	HPCAL4	hippocalcin like 4	NA	ENSG00000116983	51440	FALSE	-0.889792	0.433924
HEEBO-067-HCC67C17	24	0.88206	0.88206	ARHGDIG	Rho GDP dissociation inhibitor (GDI) gamma	680	ENSG00000242173	398	FALSE	-0.551095	0.330965
HEEBO-048-HCC48P5	27	2.97507	0.881502	PXDN	peroxidasin homolog (Drosophila)	14966	ENSG00000130508	7837	FALSE	1.99333	-0.981743
HEEBO-126-HCX126B12	25	1.32189	0.881261	RBMX	RNA binding motif protein, X-linked	9910	ENSG00000147274	101928747	FALSE	0.848373	-0.473518
HEEBO-126-HCX126B12	25	1.32189	0.881261	RBMX	RNA binding motif protein, X-linked	9910	ENSG00000147274	27316	FALSE	0.848373	-0.473518
HEEBO-126-HCX126B12	25	1.32189	0.881261	RBMX	RNA binding motif protein, X-linked	9910	ENSG00000147274	26787	FALSE	0.848373	-0.473518
HEEBO-098-HCA98L16	24	0.880934	0.880934	P2RX5	purinergic receptor P2X, ligand-gated ion channel, 5	8536	ENSG00000083454	5026	FALSE	-0.547072	0.333862
HEEBO-062-HCC62H12	24	0.880681	0.880681	PRKCZ	protein kinase C, zeta	9412	ENSG00000067606	5590	FALSE	-0.534922	0.345759
HEEBO-034-HCC34F9	24	0.880313	0.880313	ATXN7L1	ataxin 7-like 1	NA	ENSG00000146776	222255	FALSE	0.541532	-0.338781
HEEBO-020-HCC20E19	22	1.98062	0.880274	CRH	corticotropin releasing hormone	2355	ENSG00000147571	1392	FALSE	-1.02826	0.952356
HEEBO-022-HCC22C2	26	1.97879	0.879463	SCML2	sex comb on midleg-like 2 (Drosophila)	10581	ENSG00000102098	10389	FALSE	1.3095	-0.669292
HEEBO-004-CTRL4F2	25	1.31871	0.879138	ANXA7	annexin A7	545	ENSG00000138279	310	FALSE	-0.891654	0.427053
HEEBO-012-HCC12M13	25	1.31778	0.878522	DAAM1	dishevelled associated activator of morphogenesis 1	18142	ENSG00000100592	23002	FALSE	0.878329	-0.439454
HEEBO-095-HCA95A16	24	0.877954	0.877954	FNBP4	formin binding protein 4	NA	ENSG00000109920	23360	FALSE	0.561341	-0.316613
HEEBO-059-HCC59B20	25	1.31684	0.877892	DBN1	drebrin 1	2695	ENSG00000113758	1627	FALSE	0.862324	-0.454513
HEEBO-064-HCC64F19	26	1.97481	0.877694	MARCKSL1	MARCKS-like 1	7142	ENSG00000175130	65108	FALSE	1.30077	-0.674041
HEEBO-002-CTRL2P5	23	1.31584	0.877224	GSN	gelsolin (amyloidosis, Finnish type)	4620	ENSG00000148180	2934	TRUE	-0.877335	0.438501
HEEBO-044-HCC44A11	25	1.31537	0.876914	DCLRE1B	DNA cross-link repair 1B (PSO2 homolog, S. cerevisiae)	17641	ENSG00000118655	64858	FALSE	0.869216	-0.446155
HEEBO-031-HCC31G19	24	0.876821	0.876821	PIM1	pim-1 oncogene	8986	ENSG00000137193	5292	FALSE	0.507577	-0.369244
HEEBO-092-HCA92C7	24	0.876354	0.876354	KIF1B	kinesin family member 1B	16636	LRG_252	23095	FALSE	0.57157	-0.304784
HEEBO-092-HCA92C7	24	0.876354	0.876354	KIF1B	kinesin family member 1B	16636	ENSG00000054523	23095	FALSE	0.57157	-0.304784
HEEBO-014-HCC14H22	25	1.31402	0.876014	C10orf107	chromosome 10 open reading frame 107	NA	ENSG00000183346	219621	FALSE	-0.889111	0.42491
HEEBO-074-HCC74O13	25	1.31387	0.87591	EEF1A1	eukaryotic translation elongation factor 1 alpha 1	3189	ENSG00000156508	1915	FALSE	0.861422	-0.452444
HEEBO-097-HCA97P7	24	0.87554	0.87554	KALRN	kalirin, RhoGEF kinase	4814	ENSG00000160145	8997	TRUE	0.547502	-0.328038
HEEBO-010-HCC10A10	24	0.875517	0.875517	CALCB	calcitonin-related polypeptide, beta	1438	ENSG00000175868	797	FALSE	-0.546673	0.328844
HEEBO-063-HCC63C23	23	1.3126	0.875068	SLC32A1	solute carrier family 32 (GABA vesicular transporter), member 1	NA	ENSG00000101438	140679	FALSE	-0.74627	0.566332
HEEBO-125-HCO125D11	24	0.874195	0.874195	RPS12	ribosomal protein S12	10385	ENSG00000112306	6206	FALSE	0.549695	-0.3245
HEEBO-044-HCC44A5	26	1.96693	0.874191	NAPB	N-ethylmaleimide-sensitive factor attachment protein, beta	NA	ENSG00000125814	63908	FALSE	-1.32173	0.645203
HEEBO-008-HCC8I19	26	1.9666	0.874046	HRH1	histamine receptor H1	5182	ENSG00000196639	3269	FALSE	-1.30417	0.662428
HEEBO-059-HCC59O8	24	0.873245	0.873245	BRWD3	bromodomain and WD repeat domain containing 3	17342	ENSG00000165288	254065	FALSE	0.532695	-0.340549
HEEBO-062-HCC62A17	26	1.96439	0.873061	GPR161	G protein-coupled receptor 161	NA	ENSG00000143147	23432	FALSE	1.29631	-0.668077
HEEBO-074-HCC74O20	27	2.94355	0.872164	FNBP1L	formin binding protein 1-like	20851	ENSG00000137942	54874	FALSE	2.01503	-0.92852
HEEBO-073-HCC73B4	24	0.871444	0.871444	HBA2	hemoglobin, alpha 2	4824	ENSG00000188536	3039	FALSE	0.553069	-0.318375
HEEBO-073-HCC73B4	24	0.871444	0.871444	HBA2	hemoglobin, alpha 2	4824	ENSG00000188536	3040	FALSE	0.553069	-0.318375
HEEBO-016-HCC16I8	25	1.30626	0.870838	KCNMA1	potassium large conductance calcium-activated channel, subfamily M, alpha member 1	6284	ENSG00000156113	3778	FALSE	-0.845418	0.46084
HEEBO-014-HCC14J20	25	1.30585	0.870566	DNAJC13	DnaJ (Hsp40) homolog, subfamily C, member 13	NA	ENSG00000138246	23317	FALSE	-0.836135	0.469715
HEEBO-012-HCC12F11	27	2.93728	0.870307	GPR158	G protein-coupled receptor 158	NA	ENSG00000151025	57512	FALSE	-1.99454	0.942749
HEEBO-059-HCC59J15	24	0.870098	0.870098	ITGA7	integrin, alpha 7	6143	ENSG00000135424	3679	FALSE	-0.579101	0.290997
HEEBO-012-HCC12N1	24	0.869771	0.869771	LRRC8B	leucine rich repeat containing 8 family, member B	NA	ENSG00000197147	23507	FALSE	-0.545158	0.324612
HEEBO-020-HCC20A23	24	0.86871	0.86871	ZNF644	zinc finger protein 644	NA	ENSG00000122482	84146	FALSE	0.547843	-0.320868
HEEBO-005-HCC5I5	25	1.3017	0.867803	SEMA3D	sema domain, immunoglobulin domain (Ig), short basic domain, secreted, (semaphorin) 3D	10726	ENSG00000153993	223117	FALSE	-0.920818	0.380886
HEEBO-043-HCC43P17	24	0.867743	0.867743	PTBP1	polypyrimidine tract binding protein 1	9583	ENSG00000011304	5725	FALSE	0.539197	-0.328546
HEEBO-043-HCC43P17	24	0.867743	0.867743	PTBP1	polypyrimidine tract binding protein 1	9583	ENSG00000011304	100616459	FALSE	0.539197	-0.328546
HEEBO-009-HCC9H5	24	0.867605	0.867605	AKAP9	A kinase (PRKA) anchor protein (yotiao) 9	379	ENSG00000127914	10142	TRUE	0.537703	-0.329903
HEEBO-009-HCC9H5	24	0.867605	0.867605	AKAP9	A kinase (PRKA) anchor protein (yotiao) 9	379	LRG_331	10142	TRUE	0.537703	-0.329903
HEEBO-106-HCA106C22	25	1.30139	0.867592	ICK	intestinal cell (MAK-like) kinase	NA	ENSG00000112144	22858	FALSE	0.83796	-0.463429
HEEBO-004-CTRL4E8	24	0.867406	0.867406	OCRL	oculocerebrorenal syndrome of Lowe	8108	ENSG00000122126	4952	FALSE	0.533162	-0.334244
HEEBO-099-HCA99O4	25	1.29976	0.866508	CHAT	choline acetyltransferase	1912	ENSG00000070748	1103	FALSE	-0.834742	0.46502
HEEBO-089-HCA89I5	25	1.29963	0.866421	KIAA1841	KIAA1841 protein	NA	ENSG00000162929	84542	FALSE	0.850806	-0.448826
HEEBO-037-HCC37M3	25	1.29898	0.865987	ZNF74	zinc finger protein 74 (Cos52)	13144	ENSG00000185252	7625	FALSE	0.874568	-0.424412
HEEBO-036-HCC36D2	25	1.29848	0.865655	TRIM24	tripartite motif-containing 24	11812	ENSG00000122779	8805	FALSE	0.869305	-0.429177
HEEBO-003-CTRL3N19	24	0.865419	0.865419	ANXA7	annexin A7	545	ENSG00000138279	310	FALSE	-0.556715	0.308703
HEEBO-028-HCC28G2	25	1.29806	0.865371	IL7R	interleukin 7 receptor	6024	LRG_74	3575	FALSE	-0.768643	0.529414
HEEBO-028-HCC28G2	25	1.29806	0.865371	IL7R	interleukin 7 receptor	6024	ENSG00000168685	3575	FALSE	-0.768643	0.529414
HEEBO-009-HCC9E16	27	2.9162	0.86406	KLF9	Kruppel-like factor 9	1123	ENSG00000119138	687	FALSE	-1.97402	0.942184
HEEBO-028-HCC28I10	26	1.9409	0.862621	NSF	N-ethylmaleimide-sensitive factor	8016	ENSG00000073969	4905	FALSE	-1.29932	0.641574
HEEBO-028-HCC28I10	26	1.9409	0.862621	NSF	N-ethylmaleimide-sensitive factor	8016	ENSG00000073969	101930324	FALSE	-1.29932	0.641574
HEEBO-091-HCA91C14	25	1.29374	0.862492	PCDH7	BH-protocadherin (brain-heart)	8659	ENSG00000169851	5099	FALSE	-0.868943	0.424796
HEEBO-019-HCC19C24	25	1.29299	0.861996	SETDB1	SET domain, bifurcated 1	10761	ENSG00000143379	9869	FALSE	0.829998	-0.462996
HEEBO-032-HCC32F22	25	1.29224	0.861495	PDK3	pyruvate dehydrogenase kinase, isozyme 3	8811	ENSG00000067992	5165	FALSE	-0.834462	0.457781
HEEBO-026-HCC26A13	24	0.861377	0.861377	ZNF333	zinc finger protein 333	NA	ENSG00000160961	84449	FALSE	0.581216	-0.280161
HEEBO-028-HCC28B23	25	1.29169	0.861126	FAM84A	family with sequence similarity 84, member A	NA	ENSG00000162981	151354	FALSE	-0.860272	0.431416
HEEBO-057-HCC57J22	24	0.860768	0.860768	RALGDS	ral guanine nucleotide dissociation stimulator	9842	ENSG00000160271	5900	FALSE	0.533364	-0.327404
HEEBO-002-CTRL2K22	25	1.29022	0.860149	TLN1	talin 1	11845	ENSG00000137076	7094	FALSE	-0.859358	0.430865
HEEBO-091-HCA91L10	24	0.85998	0.85998	RUNX1T1	runt-related transcription factor 1; translocated to, 1 (cyclin D-related)	1535	ENSG00000079102	862	FALSE	0.560795	-0.299185
HEEBO-045-HCC45C5	24	0.859784	0.859784	CRYGN	crystallin, gamma N	20458	ENSG00000127377	155051	FALSE	-0.523846	0.335938
HEEBO-003-CTRL3M16	25	1.28966	0.859772	ANXA7	annexin A7	545	ENSG00000138279	310	FALSE	-0.85574	0.433918
HEEBO-020-HCC20J1	24	0.858637	0.858637	HCCS	holocytochrome c synthase (cytochrome c heme-lyase)	4837	ENSG00000004961	3052	FALSE	-0.563925	0.294712
HEEBO-012-HCC12M19	26	1.9316	0.858487	KIAA0922	KIAA0922	NA	ENSG00000121210	23240	FALSE	1.28618	-0.645415
HEEBO-023-HCC23L7	23	1.28616	0.857439	PAK2	p21 (CDKN1A)-activated kinase 2	8591	ENSG00000180370	5062	FALSE	0.76471	-0.521448
HEEBO-018-HCC18L18	27	2.89382	0.857428	ART3	ADP-ribosyltransferase 3	725	ENSG00000156219	419	FALSE	-1.98445	0.909369
HEEBO-017-HCC17A1	25	1.28603	0.857356	CEP78	centrosomal protein 78kDa	NA	ENSG00000148019	84131	FALSE	0.849382	-0.436652
HEEBO-040-HCC40P9	24	0.857316	0.857316	MYOZ1	myozenin 1	13752	ENSG00000177791	58529	FALSE	-0.564954	0.292363
HEEBO-024-HCC24I5	26	1.92883	0.857258	GLI3	GLI-Kruppel family member GLI3 (Greig cephalopolysyndactyly syndrome)	4319	ENSG00000106571	2737	TRUE	1.30692	-0.621908
HEEBO-009-HCC9A3	25	1.28478	0.856523	NIPBL	Nipped-B homolog (Drosophila)	28862	ENSG00000164190	25836	TRUE	0.813721	-0.471064
HEEBO-024-HCC24M20	24	0.854239	0.854239	PNN	pinin, desmosome associated protein	9162	ENSG00000100941	5411	FALSE	0.543819	-0.310421
HEEBO-054-HCC54L13	25	1.27935	0.852897	NMT1	N-myristoyltransferase 1	7857	ENSG00000136448	4836	FALSE	-0.849042	0.430304
HEEBO-054-HCC54N22	25	1.27829	0.852195	MXD3	MAX dimerization protein 3	14008	ENSG00000213347	83463	FALSE	0.808215	-0.470078
HEEBO-047-HCC47B24	25	1.27812	0.852082	CNTNAP1	contactin associated protein 1	8011	ENSG00000108797	8506	FALSE	-0.858419	0.419704
HEEBO-005-HCC5E20	25	1.2778	0.851868	LYZ	lysozyme (renal amyloidosis)	6740	ENSG00000090382	4069	FALSE	-0.882852	0.39495
HEEBO-052-HCC52N18	25	1.2776	0.851735	GRM8	glutamate receptor, metabotropic 8	4600	ENSG00000179603	2918	FALSE	-0.81292	0.464682
HEEBO-020-HCC20H17	28	4.31032	0.851422	HSPB8	heat shock 22kDa protein 8	30171	ENSG00000152137	26353	FALSE	-2.97698	1.33334
HEEBO-020-HCC20H17	28	4.31032	0.851422	HSPB8	heat shock 22kDa protein 8	30171	LRG_249	26353	FALSE	-2.97698	1.33334
HEEBO-014-HCC14D17	27	2.8713	0.850754	STXBP5L	syntaxin binding protein 5-like	30757	ENSG00000145087	9515	FALSE	-1.94353	0.927771
HEEBO-088-HCA88N3	24	0.850141	0.850141	ZNF644	zinc finger protein 644	NA	ENSG00000122482	84146	FALSE	0.47332	-0.376821
HEEBO-045-HCC45E6	24	0.849833	0.849833	KCNMB4	potassium large conductance calcium-activated channel, subfamily M, beta member 4	6289	ENSG00000135643	27345	FALSE	-0.547424	0.302409
HEEBO-068-HCC68I15	24	0.849664	0.849664	ADRA1B	adrenergic, alpha-1B-, receptor	278	ENSG00000170214	147	FALSE	-0.528245	0.32142
HEEBO-052-HCC52K8	26	1.91107	0.849365	CDH18	cadherin 18, type 2	1757	ENSG00000145526	1016	FALSE	-1.2748	0.636269
HEEBO-020-HCC20F8	25	1.27356	0.849037	PDIK1L	PDLIM1 interacting kinase 1 like	NA	ENSG00000175087	149420	FALSE	0.796807	-0.476748
HEEBO-018-HCC18E8	25	1.27222	0.848144	ZNF573	zinc finger protein 573	NA	ENSG00000189144	126231	FALSE	0.808057	-0.464159
HEEBO-104-HCA104P14	24	0.847583	0.847583	IL15RA	interleukin 15 receptor, alpha	5978	ENSG00000134470	3601	FALSE	-0.53622	0.311363
HEEBO-036-HCC36O15	26	1.90685	0.847489	SNAI2	snail homolog 2 (Drosophila)	11094	ENSG00000019549	6591	FALSE	1.29247	-0.614384
HEEBO-125-HCO125D1	24	0.846999	0.846999	KIAA0907	KIAA0907	NA	ENSG00000132680	22889	FALSE	0.546707	-0.300292
HEEBO-015-HCC15L15	25	1.27015	0.846764	NEDD9	neural precursor cell expressed, developmentally down-regulated 9	7733	ENSG00000111859	4739	FALSE	0.819044	-0.451102
HEEBO-007-HCC7D24	22	1.90439	0.846397	SSTR1	somatostatin receptor 1	11330	ENSG00000139874	6751	FALSE	-1.05218	0.852209
HEEBO-014-HCC14P24	23	1.26891	0.845939	DDX54	DEAD (Asp-Glu-Ala-Asp) box polypeptide 54	NA	ENSG00000123064	79039	FALSE	-0.79421	0.474698
HEEBO-052-HCC52D5	24	0.845857	0.845857	CFD	complement factor D (adipsin)	2771	ENSG00000197766	1675	FALSE	-0.482972	0.362885
HEEBO-052-HCC52D5	24	0.845857	0.845857	CFD	complement factor D (adipsin)	2771	LRG_46	1675	FALSE	-0.482972	0.362885
HEEBO-011-HCC11L7	24	0.844995	0.844995	SSX2IP	synovial sarcoma, X breakpoint 2 interacting protein	16509	ENSG00000117155	117178	FALSE	-0.547699	0.297296
HEEBO-058-HCC58J7	24	0.844755	0.844755	LMNB2	lamin B2	6638	ENSG00000176619	84823	FALSE	0.522569	-0.322186
HEEBO-013-HCC13P5	27	2.85039	0.84456	TESC	tescalcin	NA	ENSG00000088992	54997	FALSE	-1.90545	0.944936
HEEBO-028-HCC28O13	24	0.844129	0.844129	THOC1	THO complex 1	19070	ENSG00000079134	9984	FALSE	0.540352	-0.303777
HEEBO-037-HCC37O23	24	0.843207	0.843207	IL1RAPL1	interleukin 1 receptor accessory protein-like 1	5996	ENSG00000169306	11141	FALSE	-0.572694	0.270513
HEEBO-023-HCC23I11	27	2.84558	0.843136	HTR5A	5-hydroxytryptamine (serotonin) receptor 5A	5300	ENSG00000157219	3361	FALSE	-1.90736	0.938228
HEEBO-091-HCA91A15	25	1.26377	0.842514	SGCD	sarcoglycan, delta (35kDa dystrophin-associated glycoprotein)	10807	LRG_205	6444	FALSE	-0.812799	0.450973
HEEBO-091-HCA91A15	25	1.26377	0.842514	SGCD	sarcoglycan, delta (35kDa dystrophin-associated glycoprotein)	10807	ENSG00000170624	6444	FALSE	-0.812799	0.450973
HEEBO-008-HCC8B6	23	1.26375	0.842501	SEC61A2	Sec61 alpha 2 subunit (S. cerevisiae)	NA	ENSG00000065665	55176	FALSE	0.771292	-0.49246
HEEBO-064-HCC64F3	24	0.84245	0.84245	ZNF562	zinc finger protein 562	NA	ENSG00000171466	54811	FALSE	0.520372	-0.322078
HEEBO-007-HCC7G15	24	0.841546	0.841546	ARL13B	ADP-ribosylation factor-like 13B	25419	ENSG00000169379	200894	FALSE	0.51318	-0.328365
HEEBO-018-HCC18E23	24	0.841536	0.841536	ZFP28	zinc finger protein 28 homolog (mouse)	NA	ENSG00000196867	140612	FALSE	0.596637	-0.244899
HEEBO-091-HCA91C17	25	1.26195	0.841297	WDR17	WD repeat domain 17	16661	ENSG00000150627	116966	FALSE	-0.774275	0.48767
HEEBO-103-HCA103E5	24	0.841202	0.841202	ADC	arginine decarboxylase	NA	ENSG00000142920	113451	FALSE	-0.504193	0.337009
HEEBO-066-HCC66L17	24	0.840993	0.840993	PHLDA2	pleckstrin homology-like domain, family A, member 2	12385	ENSG00000181649	7262	FALSE	-0.532808	0.308185
HEEBO-051-HCC51A14	24	0.840521	0.840521	ZNF501	zinc finger protein 501	NA	ENSG00000186446	115560	FALSE	0.559304	-0.281217
HEEBO-033-HCC33I12	25	1.26034	0.840224	PPAP2C	phosphatidic acid phosphatase type 2C	9230	ENSG00000141934	8612	FALSE	-0.835028	0.425308
HEEBO-045-HCC45H7	26	1.88909	0.839596	MGP	matrix Gla protein	7060	ENSG00000111341	4256	FALSE	-1.32949	0.559604
HEEBO-020-HCC20D20	24	0.838833	0.838833	SH2D1B	SH2 domain containing 1B	30416	ENSG00000198574	117157	FALSE	-0.546442	0.292391
HEEBO-045-HCC45C12	25	1.25824	0.838827	DUSP2	dual specificity phosphatase 2	3068	ENSG00000158050	1844	FALSE	-0.806773	0.451468
HEEBO-013-HCC13K13	26	1.88657	0.838474	GAD2	glutamate decarboxylase 2 (pancreatic islets and brain, 65kDa)	4093	ENSG00000136750	2572	FALSE	-1.24233	0.644238
HEEBO-089-HCA89G24	25	1.25673	0.837823	KIF1B	kinesin family member 1B	16636	LRG_252	23095	FALSE	0.822226	-0.434509
HEEBO-089-HCA89G24	25	1.25673	0.837823	KIF1B	kinesin family member 1B	16636	ENSG00000054523	23095	FALSE	0.822226	-0.434509
HEEBO-060-HCC60G4	26	1.88479	0.837687	MUC2	mucin 2, intestinal/tracheal	7512	ENSG00000198788	4583	FALSE	-1.25061	0.634186
HEEBO-061-HCC61A4	25	1.25631	0.83754	GBA	glucosidase, beta; acid (includes glucosylceramidase)	4177	ENSG00000262446	2629	FALSE	-0.84471	0.4116
HEEBO-061-HCC61A4	25	1.25631	0.83754	GBA	glucosidase, beta; acid (includes glucosylceramidase)	4177	ENSG00000177628	2629	FALSE	-0.84471	0.4116
HEEBO-022-HCC22D7	25	1.25616	0.837442	ZNF491	zinc finger protein 491	NA	ENSG00000177599	126069	FALSE	0.785188	-0.470975
HEEBO-053-HCC53D7	25	1.25444	0.836292	DCHS1	dachsous 1 (Drosophila)	13681	ENSG00000166341	8642	FALSE	0.836825	-0.417614
HEEBO-058-HCC58M18	25	1.25271	0.83514	IL1B	interleukin 1, beta	5992	ENSG00000125538	3553	FALSE	-0.842927	0.409782
HEEBO-055-HCC55I24	25	1.24947	0.83298	H2BFWT	H2B histone family, member W, testis-specific	27252	ENSG00000123569	158983	FALSE	0.820551	-0.428918
HEEBO-055-HCC55I24	25	1.24947	0.83298	H2BFWT	H2B histone family, member W, testis-specific	27252	ENSG00000268381	158983	FALSE	0.820551	-0.428918
HEEBO-090-HCA90E4	23	1.24877	0.832512	CCNDBP1	cyclin D-type binding-protein 1	1587	ENSG00000166946	23582	FALSE	-0.739354	0.509414
HEEBO-017-HCC17E13	25	1.2484	0.832266	CMTM4	CKLF-like MARVEL transmembrane domain containing 4	19175	ENSG00000183723	146223	FALSE	-0.821339	0.427061
HEEBO-074-HCC74E19	23	1.24832	0.832213	PTPN2	protein tyrosine phosphatase, non-receptor type 2	9650	ENSG00000175354	5771	FALSE	0.776237	-0.472082
HEEBO-053-HCC53A10	25	1.24655	0.831035	LGI2	leucine-rich repeat LGI family, member 2	18710	ENSG00000153012	55203	FALSE	-0.752427	0.494125
HEEBO-034-HCC34I15	24	0.83084	0.83084	SFXN5	sideroflexin 5	NA	ENSG00000144040	94097	FALSE	-0.513369	0.317471
HEEBO-009-HCC9F14	24	0.830625	0.830625	BRMS1L	breast cancer metastasis-suppressor 1-like	NA	ENSG00000100916	84312	FALSE	-0.508554	0.322071
HEEBO-006-HCC6A24	25	1.24574	0.830491	LIN9	lin-9 homolog (C. elegans)	30830	ENSG00000183814	286826	FALSE	0.771606	-0.47413
HEEBO-014-HCC14P15	25	1.2452	0.830133	TSPAN7	tetraspanin 7	11854	ENSG00000156298	7102	FALSE	-0.834416	0.410783
HEEBO-048-HCC48A8	23	1.24444	0.829629	NPTN	neuroplastin	NA	ENSG00000156642	27020	FALSE	-0.754765	0.489678
HEEBO-041-HCC41B10	23	1.2437	0.829133	AGBL4	ATP/GTP binding protein-like 4	NA	ENSG00000186094	84871	FALSE	-0.775814	0.467886
HEEBO-013-HCC13A17	24	0.82861	0.82861	NTRK2	neurotrophic tyrosine kinase, receptor, type 2	8032	ENSG00000148053	4915	FALSE	-0.55183	0.276781
HEEBO-070-HCC70P16	24	0.828569	0.828569	GCC2	GRIP and coiled-coil domain containing 2	NA	ENSG00000135968	9648	FALSE	-0.529914	0.298654
HEEBO-016-HCC16J19	27	2.79216	0.827307	PAH	phenylalanine hydroxylase	8582	ENSG00000171759	101929036	FALSE	-1.90468	0.887478
HEEBO-016-HCC16J19	27	2.79216	0.827307	PAH	phenylalanine hydroxylase	8582	ENSG00000171759	5053	FALSE	-1.90468	0.887478
HEEBO-074-HCC74P2	25	1.23996	0.826639	ZSWIM5	zinc finger, SWIM-type containing 5	NA	ENSG00000162415	57643	FALSE	0.814377	-0.425582
HEEBO-081-HCC81F6	24	0.825933	0.825933	UPF3A	UPF3 regulator of nonsense transcripts homolog A (yeast)	20332	ENSG00000169062	65110	FALSE	0.515638	-0.310295
HEEBO-048-HCC48F18	24	0.82531	0.82531	SLC26A6	solute carrier family 26, member 6	NA	ENSG00000225697	65010	FALSE	-0.511095	0.314215
HEEBO-048-HCC48F18	24	0.82531	0.82531	SLC26A6	solute carrier family 26, member 6	NA	ENSG00000225697	102465495	FALSE	-0.511095	0.314215
HEEBO-008-HCC8K12	26	1.8562	0.824978	ZSCAN2	zinc finger and SCAN domain containing 2	NA	ENSG00000176371	54993	FALSE	1.23007	-0.626129
HEEBO-092-HCA92D15	24	0.824765	0.824765	NDUFV3	NADH dehydrogenase (ubiquinone) flavoprotein 3, 10kDa	7719	ENSG00000160194	4731	FALSE	-0.50932	0.315445
HEEBO-067-HCC67K24	24	0.82355	0.82355	DEGS2	degenerative spermatocyte homolog 2, lipid desaturase (Drosophila)	NA	ENSG00000168350	123099	FALSE	-0.531028	0.292521
HEEBO-018-HCC18C20	25	1.23488	0.823252	CDH13	cadherin 13, H-cadherin (heart)	1753	ENSG00000140945	1012	FALSE	-0.792974	0.441903
HEEBO-065-HCC65C3	24	0.821949	0.821949	DTX4	deltex 4 homolog (Drosophila)	NA	ENSG00000110042	23220	FALSE	0.530903	-0.291046
HEEBO-043-HCC43J9	24	0.821846	0.821846	ELAVL3	ELAV (embryonic lethal, abnormal vision, Drosophila)-like 3 (Hu antigen C)	3314	ENSG00000196361	1995	FALSE	0.504105	-0.317741
HEEBO-043-HCC43J9	24	0.821846	0.821846	ELAVL3	ELAV (embryonic lethal, abnormal vision, Drosophila)-like 3 (Hu antigen C)	3314	ENSG00000196361	101928396	FALSE	0.504105	-0.317741
HEEBO-011-HCC11K15	25	1.2327	0.821801	MAML1	mastermind-like 1 (Drosophila)	13632	ENSG00000161021	9794	FALSE	0.772957	-0.459744
HEEBO-098-HCA98P5	24	0.821682	0.821682	WHSC1L1	Wolf-Hirschhorn syndrome candidate 1-like 1	12767	ENSG00000147548	54904	FALSE	0.519643	-0.302039
HEEBO-003-CTRL3P20	25	1.2323	0.821536	ANXA7	annexin A7	545	ENSG00000138279	310	FALSE	-0.827479	0.404826
HEEBO-018-HCC18B16	26	1.84685	0.820821	XPR1	xenotropic and polytropic retrovirus receptor	12827	ENSG00000143324	9213	TRUE	1.25535	-0.591498
HEEBO-072-HCC72P15	24	0.820292	0.820292	KIAA1430	KIAA1430	NA	ENSG00000164323	57587	FALSE	0.506847	-0.313445
HEEBO-100-HCA100G1	24	0.820188	0.820188	KIF1B	kinesin family member 1B	16636	LRG_252	23095	FALSE	0.48082	-0.339367
HEEBO-100-HCA100G1	24	0.820188	0.820188	KIF1B	kinesin family member 1B	16636	ENSG00000054523	23095	FALSE	0.48082	-0.339367
HEEBO-022-HCC22H8	24	0.82018	0.82018	GHITM	growth hormone inducible transmembrane protein	NA	ENSG00000165678	27069	FALSE	-0.520235	0.299945
HEEBO-030-HCC30M23	24	0.82016	0.82016	KATNA1	katanin p60 (ATPase-containing) subunit A 1	6216	ENSG00000186625	11104	FALSE	0.501264	-0.318897
HEEBO-039-HCC39B9	26	1.84525	0.820109	IL7	interleukin 7	6023	ENSG00000104432	3574	FALSE	1.21483	-0.630419
HEEBO-021-HCC21M7	25	1.23009	0.820059	PARP16	poly (ADP-ribose) polymerase family, member 16	NA	ENSG00000138617	54956	FALSE	0.790437	-0.439651
HEEBO-094-HCA94D3	24	0.819511	0.819511	WHSC1L1	Wolf-Hirschhorn syndrome candidate 1-like 1	12767	ENSG00000147548	54904	FALSE	0.516395	-0.303116
HEEBO-049-HCC49J5	25	1.22874	0.81916	ATHL1	ATH1, acid trehalase-like 1 (yeast)	NA	ENSG00000142102	80162	FALSE	-0.807497	0.421243
HEEBO-097-HCA97F21	24	0.819092	0.819092	ATP6V0D1	ATPase, H+ transporting, lysosomal 38kDa, V0 subunit d1	13724	ENSG00000159720	9114	FALSE	-0.461903	0.357189
HEEBO-104-HCA104E22	24	0.81881	0.81881	SDS	serine dehydratase	10691	ENSG00000135094	10993	FALSE	-0.562293	0.256517
HEEBO-072-HCC72B3	24	0.818091	0.818091	GAGE1	G antigen 1	4098	ENSG00000269663	2577	FALSE	-0.500228	0.317863
HEEBO-072-HCC72B3	24	0.818091	0.818091	GAGE1	G antigen 1	4098	ENSG00000205777	2576	FALSE	-0.500228	0.317863
HEEBO-072-HCC72B3	24	0.818091	0.818091	GAGE1	G antigen 1	4098	ENSG00000205777	2578	FALSE	-0.500228	0.317863
HEEBO-072-HCC72B3	24	0.818091	0.818091	GAGE1	G antigen 1	4098	ENSG00000205777	2577	FALSE	-0.500228	0.317863
HEEBO-072-HCC72B3	24	0.818091	0.818091	GAGE1	G antigen 1	4098	ENSG00000269663	2578	FALSE	-0.500228	0.317863
HEEBO-072-HCC72B3	24	0.818091	0.818091	GAGE1	G antigen 1	4098	ENSG00000269663	2543	FALSE	-0.500228	0.317863
HEEBO-072-HCC72B3	24	0.818091	0.818091	GAGE1	G antigen 1	4098	ENSG00000269663	2576	FALSE	-0.500228	0.317863
HEEBO-072-HCC72B3	24	0.818091	0.818091	GAGE1	G antigen 1	4098	ENSG00000205777	2543	FALSE	-0.500228	0.317863
HEEBO-041-HCC41M22	26	1.83852	0.817118	VGF	VGF nerve growth factor inducible	12684	ENSG00000128564	7425	FALSE	-1.21671	0.621804
HEEBO-036-HCC36N2	25	1.2256	0.817064	BTBD7	BTB (POZ) domain containing 7	NA	ENSG00000011114	55727	FALSE	0.795456	-0.43014
HEEBO-020-HCC20H9	24	0.817028	0.817028	NEGR1	neuronal growth regulator 1	NA	ENSG00000172260	257194	FALSE	-0.519421	0.297607
HEEBO-118-HCO118M19	26	1.83802	0.816896	RFPL2	ret finger protein-like 2	9979	ENSG00000128253	10739	FALSE	-1.1985	0.639516
HEEBO-005-HCC5F6	24	0.815733	0.815733	KIT	v-kit Hardy-Zuckerman 4 feline sarcoma viral oncogene homolog	6342	LRG_307	3815	FALSE	0.510533	-0.3052
HEEBO-005-HCC5F6	24	0.815733	0.815733	KIT	v-kit Hardy-Zuckerman 4 feline sarcoma viral oncogene homolog	6342	ENSG00000157404	3815	FALSE	0.510533	-0.3052
HEEBO-008-HCC8L4	27	2.74985	0.814769	ENPP5	ectonucleotide pyrophosphatase/phosphodiesterase 5 (putative function)	NA	ENSG00000112796	59084	FALSE	-1.84799	0.901857
HEEBO-076-HCC76O9	25	1.22209	0.81473	NASP	nuclear autoantigenic sperm protein (histone-binding)	7644	ENSG00000132780	4678	FALSE	0.815983	-0.406112
HEEBO-015-HCC15N12	24	0.814616	0.814616	WDR19	WD repeat domain 19	18340	ENSG00000157796	57728	FALSE	0.494338	-0.320278
HEEBO-021-HCC21L3	25	1.22077	0.813845	NFIL3	nuclear factor, interleukin 3 regulated	7787	ENSG00000165030	4783	FALSE	0.823409	-0.397359
HEEBO-016-HCC16A21	26	1.83062	0.813609	LGI1	leucine-rich, glioma inactivated 1	6572	ENSG00000108231	9211	FALSE	-1.2193	0.611323
HEEBO-057-HCC57A1	24	0.812557	0.812557	HGF	hepatocyte growth factor (hepapoietin A; scatter factor)	4893	ENSG00000019991	3082	FALSE	-0.534587	0.277971
HEEBO-015-HCC15B11	24	0.811708	0.811708	PIK3R3	phosphoinositide-3-kinase, regulatory subunit 3 (p55, gamma)	8981	ENSG00000117461	8503	TRUE	0.483252	-0.328456
HEEBO-036-HCC36C10	24	0.810986	0.810986	HIST1H4I	histone 1, H4i	4793	ENSG00000198339	8360	TRUE	0.493465	-0.317521
HEEBO-036-HCC36C10	24	0.810986	0.810986	HIST1H4I	histone 1, H4i	4793	ENSG00000198339	8367	TRUE	0.493465	-0.317521
HEEBO-036-HCC36C10	24	0.810986	0.810986	HIST1H4I	histone 1, H4i	4793	ENSG00000198339	8363	TRUE	0.493465	-0.317521
HEEBO-036-HCC36C10	24	0.810986	0.810986	HIST1H4I	histone 1, H4i	4793	ENSG00000198339	554313	TRUE	0.493465	-0.317521
HEEBO-036-HCC36C10	24	0.810986	0.810986	HIST1H4I	histone 1, H4i	4793	ENSG00000198339	8294	TRUE	0.493465	-0.317521
HEEBO-036-HCC36C10	24	0.810986	0.810986	HIST1H4I	histone 1, H4i	4793	ENSG00000198339	8359	TRUE	0.493465	-0.317521
HEEBO-036-HCC36C10	24	0.810986	0.810986	HIST1H4I	histone 1, H4i	4793	ENSG00000198339	121504	TRUE	0.493465	-0.317521
HEEBO-036-HCC36C10	24	0.810986	0.810986	HIST1H4I	histone 1, H4i	4793	ENSG00000198339	8362	TRUE	0.493465	-0.317521
HEEBO-036-HCC36C10	24	0.810986	0.810986	HIST1H4I	histone 1, H4i	4793	ENSG00000198339	8361	TRUE	0.493465	-0.317521
HEEBO-036-HCC36C10	24	0.810986	0.810986	HIST1H4I	histone 1, H4i	4793	ENSG00000198339	8370	TRUE	0.493465	-0.317521
HEEBO-036-HCC36C10	24	0.810986	0.810986	HIST1H4I	histone 1, H4i	4793	ENSG00000198339	8365	TRUE	0.493465	-0.317521
HEEBO-036-HCC36C10	24	0.810986	0.810986	HIST1H4I	histone 1, H4i	4793	ENSG00000198339	8366	TRUE	0.493465	-0.317521
HEEBO-036-HCC36C10	24	0.810986	0.810986	HIST1H4I	histone 1, H4i	4793	ENSG00000198339	8364	TRUE	0.493465	-0.317521
HEEBO-036-HCC36C10	24	0.810986	0.810986	HIST1H4I	histone 1, H4i	4793	ENSG00000198339	8368	TRUE	0.493465	-0.317521
HEEBO-048-HCC48K20	25	1.21609	0.810728	ST8SIA5	ST8 alpha-N-acetyl-neuraminide alpha-2,8-sialyltransferase 5	17827	ENSG00000101638	29906	FALSE	-0.773958	0.442134
HEEBO-057-HCC57F11	25	1.21589	0.810593	C10orf10	chromosome 10 open reading frame 10	NA	ENSG00000165507	11067	FALSE	-0.855043	0.360847
HEEBO-035-HCC35E3	24	0.80777	0.80777	SCNN1G	sodium channel, nonvoltage-gated 1, gamma	10602	ENSG00000166828	6340	FALSE	0.508622	-0.299148
HEEBO-040-HCC40N11	24	0.806935	0.806935	PIPOX	pipecolic acid oxidase	NA	ENSG00000179761	51268	FALSE	-0.531057	0.275877
HEEBO-020-HCC20I19	24	0.806799	0.806799	SLC27A6	solute carrier family 27 (fatty acid transporter), member 6	11000	ENSG00000113396	28965	FALSE	-0.474204	0.332595
HEEBO-062-HCC62N22	25	1.20968	0.806451	GMFG	glia maturation factor, gamma	4374	ENSG00000130755	9535	FALSE	-0.811421	0.398255
HEEBO-105-HCA105F18	24	0.805463	0.805463	BLCAP	bladder cancer associated protein	NA	ENSG00000166619	10904	FALSE	0.494892	-0.310571
HEEBO-021-HCC21N2	24	0.805298	0.805298	CCL28	chemokine (C-C motif) ligand 28	17700	ENSG00000151882	56477	FALSE	-0.492784	0.312514
HEEBO-096-HCA96C9	24	0.804216	0.804216	BCL2	B-cell CLL/lymphoma 2	990	ENSG00000171791	596	FALSE	-0.489833	0.314383
HEEBO-010-HCC10C17	24	0.803889	0.803889	ADCY7	adenylate cyclase 7	238	ENSG00000121281	113	TRUE	-0.484229	0.31966
HEEBO-076-HCC76F19	25	1.2058	0.803869	KDELC1	KDEL (Lys-Asp-Glu-Leu) containing 1	NA	ENSG00000134901	79070	FALSE	0.77716	-0.428644
HEEBO-079-HCC79H16	27	2.71195	0.80354	PRSS3	protease, serine, 3 (mesotrypsin)	NA	ENSG00000010438	5646	FALSE	-1.81788	0.894062
HEEBO-051-HCC51L10	27	2.71041	0.803085	SYNPO2	synaptopodin 2	NA	ENSG00000172403	171024	FALSE	-1.8281	0.88231
HEEBO-086-HCA86M10	25	1.20388	0.802589	SNURF	SNRPN upstream reading frame	NA	ENSG00000214265	8926	FALSE	-0.792379	0.411505
HEEBO-079-HCC79F9	24	0.802146	0.802146	BMPR1A	bone morphogenetic protein receptor, type IA	1076	LRG_298	657	FALSE	0.513808	-0.288337
HEEBO-079-HCC79F9	24	0.802146	0.802146	BMPR1A	bone morphogenetic protein receptor, type IA	1076	ENSG00000107779	657	FALSE	0.513808	-0.288337
HEEBO-069-HCC69A11	26	1.80479	0.80213	OSTF1	osteoclast stimulating factor 1	NA	ENSG00000134996	26578	FALSE	-1.20233	0.602464
HEEBO-037-HCC37N12	24	0.801928	0.801928	BSN	bassoon (presynaptic cytomatrix protein)	1117	ENSG00000164061	8927	FALSE	-0.538998	0.26293
HEEBO-099-HCA99C4	24	0.801543	0.801543	RGS12	regulator of G-protein signalling 12	9994	ENSG00000159788	6002	TRUE	-0.472341	0.329203
HEEBO-019-HCC19I19	25	1.2013	0.800869	SLC9A9	solute carrier family 9 (sodium/hydrogen exchanger), member 9	20653	ENSG00000181804	285195	FALSE	-0.811397	0.389907
HEEBO-015-HCC15B14	24	0.800642	0.800642	DIDO1	death inducer-obliterator 1	2680	ENSG00000101191	11083	FALSE	0.514257	-0.286385
HEEBO-081-HCC81G3	24	0.799805	0.799805	UPF3A	UPF3 regulator of nonsense transcripts homolog A (yeast)	20332	ENSG00000169062	65110	FALSE	0.505901	-0.293904
HEEBO-101-HCA101A15	25	1.19943	0.799618	GPR161	G protein-coupled receptor 161	NA	ENSG00000143147	23432	FALSE	0.814829	-0.384598
HEEBO-064-HCC64M18	25	1.19886	0.799238	SLC22A18AS	solute carrier family 22 (organic cation transporter), member 18 antisense	10965	ENSG00000254827	5003	FALSE	-0.780609	0.418248
HEEBO-093-HCA93O4	24	0.799062	0.799062	TYRP1	tyrosinase-related protein 1	12450	ENSG00000107165	7306	FALSE	-0.461878	0.337184
HEEBO-052-HCC52G14	24	0.798858	0.798858	PLCE1	phospholipase C, epsilon 1	17175	ENSG00000138193	51196	FALSE	0.496128	-0.30273
HEEBO-076-HCC76B22	25	1.19828	0.798851	NASP	nuclear autoantigenic sperm protein (histone-binding)	7644	ENSG00000132780	4678	FALSE	0.801665	-0.396613
HEEBO-101-HCA101G10	24	0.798572	0.798572	RGS3	regulator of G-protein signalling 3	9999	ENSG00000138835	5998	FALSE	0.506954	-0.291618
HEEBO-040-HCC40C16	24	0.797613	0.797613	SPATA5L1	spermatogenesis associated 5-like 1	NA	ENSG00000171763	79029	FALSE	0.5315	-0.266112
HEEBO-017-HCC17N21	25	1.19641	0.797604	S100PBP	S100P binding protein	NA	ENSG00000116497	64766	FALSE	0.769879	-0.426527
HEEBO-024-HCC24P12	27	2.69149	0.797478	TPBG	trophoblast glycoprotein	12004	ENSG00000146242	7162	FALSE	-1.80904	0.882454
HEEBO-031-HCC31L14	23	1.19576	0.797171	DUSP27	dual specificity phosphatase 27 (putative)	NA	ENSG00000198842	92235	FALSE	-0.710671	0.485085
HEEBO-025-HCC25C8	24	0.796917	0.796917	RASSF2	Ras association (RalGDS/AF-6) domain family 2	9883	ENSG00000101265	9770	FALSE	0.503775	-0.293142
HEEBO-083-HCC83K8	25	1.19512	0.796744	NBPF10	neuroblastoma breakpoint family, member 10	NA	ENSG00000163386	101928050	FALSE	0.715969	-0.479147
HEEBO-083-HCC83K8	25	1.19512	0.796744	NBPF10	neuroblastoma breakpoint family, member 10	NA	ENSG00000163386	25832	FALSE	0.715969	-0.479147
HEEBO-083-HCC83K8	25	1.19512	0.796744	NBPF10	neuroblastoma breakpoint family, member 10	NA	ENSG00000163386	100132406	FALSE	0.715969	-0.479147
HEEBO-042-HCC42P17	26	1.79107	0.796033	ANXA6	annexin A6	544	ENSG00000197043	309	FALSE	-1.21141	0.579664
HEEBO-068-HCC68I24	27	2.68657	0.79602	HLA-F	major histocompatibility complex, class I, F	4963	ENSG00000237508	3134	FALSE	-1.82003	0.866538
HEEBO-068-HCC68I24	27	2.68657	0.79602	HLA-F	major histocompatibility complex, class I, F	4963	ENSG00000204642	3134	FALSE	-1.82003	0.866538
HEEBO-068-HCC68I24	27	2.68657	0.79602	HLA-F	major histocompatibility complex, class I, F	4963	ENSG00000229698	3134	FALSE	-1.82003	0.866538
HEEBO-068-HCC68I24	27	2.68657	0.79602	HLA-F	major histocompatibility complex, class I, F	4963	ENSG00000235220	3134	FALSE	-1.82003	0.866538
HEEBO-068-HCC68I24	27	2.68657	0.79602	HLA-F	major histocompatibility complex, class I, F	4963	ENSG00000137403	3134	FALSE	-1.82003	0.866538
HEEBO-068-HCC68I24	27	2.68657	0.79602	HLA-F	major histocompatibility complex, class I, F	4963	ENSG00000206509	3134	FALSE	-1.82003	0.866538
HEEBO-068-HCC68I24	27	2.68657	0.79602	HLA-F	major histocompatibility complex, class I, F	4963	ENSG00000234487	3134	FALSE	-1.82003	0.866538
HEEBO-070-HCC70C18	26	1.79103	0.796013	ARID3B	AT rich interactive domain 3B (BRIGHT- like)	NA	ENSG00000179361	10620	FALSE	1.20927	-0.58176
HEEBO-020-HCC20H16	27	2.68595	0.795837	AK5	adenylate kinase 5	365	ENSG00000154027	26289	FALSE	-1.83757	0.848384
HEEBO-079-HCC79O23	24	0.794802	0.794802	XCL2	chemokine (C motif) ligand 2	10646	ENSG00000143185	6846	FALSE	-0.503627	0.291175
HEEBO-095-HCA95L18	24	0.794436	0.794436	PCDHGA1	protocadherin gamma subfamily A, 1	8696	ENSG00000204956	56114	FALSE	0.509058	-0.285378
HEEBO-013-HCC13G1	24	0.794411	0.794411	SPAG6	sperm associated antigen 6	11215	ENSG00000077327	9576	FALSE	-0.472015	0.322396
HEEBO-004-CTRL4G1	24	0.793941	0.793941	ANXA7	annexin A7	545	ENSG00000138279	310	FALSE	-0.498241	0.295701
HEEBO-004-CTRL4G2	25	1.1909	0.793931	ANXA7	annexin A7	545	ENSG00000138279	310	FALSE	-0.79487	0.396026
HEEBO-103-HCA103O10	24	0.793908	0.793908	TCERG1	transcription elongation regulator 1	15630	ENSG00000113649	10915	FALSE	0.504978	-0.28893
HEEBO-020-HCC20O22	25	1.19056	0.79371	UBE2E2	ubiquitin-conjugating enzyme E2E 2 (UBC4/5 homolog, yeast)	12478	ENSG00000182247	7325	FALSE	-0.80683	0.383734
HEEBO-010-HCC10H12	27	2.67756	0.793351	KCTD8	potassium channel tetramerisation domain containing 8	NA	ENSG00000183783	386617	FALSE	-1.83736	0.840203
HEEBO-011-HCC11H4	28	4.01307	0.792705	SLA	Src-like-adaptor	10902	ENSG00000155926	6503	FALSE	2.77514	-1.23793
HEEBO-030-HCC30G10	23	1.18857	0.79238	OTX1	orthodenticle homolog 1 (Drosophila)	8521	ENSG00000115507	5013	FALSE	0.725178	-0.463392
HEEBO-020-HCC20L2	26	1.78264	0.792284	MLLT3	myeloid/lymphoid or mixed-lineage leukemia (trithorax homolog, Drosophila); translocated to, 3	7136	ENSG00000171843	4300	FALSE	1.194	-0.588641
HEEBO-091-HCA91J6	24	0.79224	0.79224	CNTNAP4	contactin associated protein-like 4	NA	ENSG00000152910	85445	FALSE	-0.506054	0.286186
HEEBO-059-HCC59F6	24	0.791972	0.791972	SDHB	succinate dehydrogenase complex, subunit B, iron sulfur (Ip)	10681	ENSG00000117118	6390	FALSE	-0.471262	0.320711
HEEBO-059-HCC59F6	24	0.791972	0.791972	SDHB	succinate dehydrogenase complex, subunit B, iron sulfur (Ip)	10681	LRG_316	6390	FALSE	-0.471262	0.320711
HEEBO-037-HCC37G14	25	1.18762	0.791749	HPN	hepsin (transmembrane protease, serine 1)	5155	ENSG00000105707	3249	FALSE	-0.776262	0.411361
HEEBO-029-HCC29H17	24	0.791536	0.791536	CUZD1	CUB and zona pellucida-like domains 1	NA	ENSG00000138161	50624	TRUE	0.517825	-0.273712
HEEBO-021-HCC21C11	24	0.791524	0.791524	OXSR1	oxidative-stress responsive 1	8508	ENSG00000172939	9943	FALSE	0.477033	-0.314492
HEEBO-060-HCC60C21	23	1.18711	0.791406	CYP46A1	cytochrome P450, family 46, subfamily A, polypeptide 1	2641	ENSG00000036530	10858	FALSE	-0.737322	0.449787
HEEBO-081-HCC81K3	23	1.18611	0.79074	PSG5	pregnancy specific beta-1-glycoprotein 5	9522	ENSG00000204941	5673	FALSE	0.757471	-0.428639
HEEBO-046-HCC46G8	22	1.77758	0.790034	TAC1	tachykinin, precursor 1 (substance K, substance P, neurokinin 1, neurokinin 2, neuromedin L, neurokinin alpha, neuropeptide K, neuropeptide gamma)	11517	ENSG00000006128	6863	FALSE	-0.959066	0.818511
HEEBO-018-HCC18G16	26	1.77489	0.788839	SP8	Sp8 transcription factor	19196	ENSG00000164651	221833	FALSE	1.24745	-0.527434
HEEBO-006-HCC6N22	26	1.77461	0.788717	SERPINI1	serpin peptidase inhibitor, clade I (neuroserpin), member 1	8943	ENSG00000163536	5274	FALSE	-1.197	0.577609
HEEBO-077-HCC77O10	23	1.18279	0.788524	PIN1	protein (peptidylprolyl cis/trans isomerase) NIMA-interacting 1	8988	ENSG00000127445	5300	FALSE	-0.69384	0.488946
HEEBO-080-HCC80K9	25	1.18254	0.788362	RPSAP15	ribosomal protein SA pseudogene 15	NA	ENSG00000237506	653162	FALSE	0.775533	-0.407009
HEEBO-080-HCC80K9	25	1.18254	0.788362	RPSAP15	ribosomal protein SA pseudogene 15	NA	ENSG00000237506	388524	FALSE	0.775533	-0.407009
HEEBO-090-HCA90J2	24	0.787775	0.787775	NFATC3	nuclear factor of activated T-cells, cytoplasmic, calcineurin-dependent 3	7777	ENSG00000072736	4775	FALSE	0.489646	-0.29813
HEEBO-042-HCC42I23	24	0.786568	0.786568	POLR3D	polymerase (RNA) III (DNA directed) polypeptide D, 44kDa	1080	ENSG00000168495	661	FALSE	0.485725	-0.300843
HEEBO-022-HCC22L4	25	1.17912	0.786083	PCMT1	protein-L-isoaspartate (D-aspartate) O-methyltransferase	8728	ENSG00000120265	5110	FALSE	-0.744765	0.434359
HEEBO-053-HCC53A24	26	1.76829	0.785906	NDRG2	NDRG family member 2	14460	ENSG00000165795	57447	FALSE	-1.22407	0.544216
HEEBO-002-CTRL2M3	24	0.785878	0.785878	POLR2A	polymerase (RNA) II (DNA directed) polypeptide A, 220kDa	9187	ENSG00000181222	5430	FALSE	-0.47689	0.308988
HEEBO-072-HCC72C18	25	1.17846	0.785642	C12orf29	chromosome 12 open reading frame 29	NA	ENSG00000133641	91298	FALSE	-0.758232	0.420231
HEEBO-044-HCC44B22	24	0.785534	0.785534	ARL6	ADP-ribosylation factor-like 6	13210	ENSG00000113966	84100	FALSE	-0.462816	0.322717
HEEBO-034-HCC34J4	24	0.784416	0.784416	ZNF197	zinc finger protein 197	NA	ENSG00000186448	10168	FALSE	0.509555	-0.27486
HEEBO-034-HCC34J3	24	0.784074	0.784074	PLXNC1	plexin C1	9106	ENSG00000136040	10154	FALSE	0.482698	-0.301376
HEEBO-024-HCC24L4	25	1.17598	0.783985	MEF2D	MADS box transcription enhancer factor 2, polypeptide D (myocyte enhancer factor 2D)	6997	ENSG00000116604	4209	FALSE	-0.761416	0.414561
HEEBO-002-CTRL2N3	25	1.17584	0.783896	GSN	gelsolin (amyloidosis, Finnish type)	4620	ENSG00000148180	2934	TRUE	-0.787252	0.388592
HEEBO-013-HCC13F14	24	0.78331	0.78331	KBTBD6	kelch repeat and BTB (POZ) domain containing 6	NA	ENSG00000165572	89890	FALSE	0.492696	-0.290614
HEEBO-052-HCC52C3	25	1.17456	0.783043	MTHFD2	methylenetetrahydrofolate dehydrogenase (NADP+ dependent) 2, methenyltetrahydrofolate cyclohydrolase	7434	ENSG00000065911	10797	FALSE	0.743076	-0.431489
HEEBO-035-HCC35D15	24	0.782757	0.782757	SEMA6A	sema domain, transmembrane domain (TM), and cytoplasmic domain, (semaphorin) 6A	10738	ENSG00000092421	57556	FALSE	0.478016	-0.30474
HEEBO-023-HCC23I20	24	0.782045	0.782045	LRRTM1	leucine rich repeat transmembrane neuronal 1	NA	ENSG00000162951	347730	FALSE	0.519309	-0.262736
HEEBO-078-HCC78B13	24	0.781719	0.781719	RPS5	ribosomal protein S5	10426	ENSG00000083845	6193	FALSE	0.485891	-0.295829
HEEBO-099-HCA99K7	24	0.781425	0.781425	STXBP1	syntaxin binding protein 1	11444	ENSG00000136854	6812	FALSE	-0.469481	0.311944
HEEBO-088-HCA88O9	23	1.17172	0.781148	INADL	InaD-like (Drosophila)	28881	ENSG00000132849	10207	FALSE	0.684704	-0.487018
HEEBO-010-HCC10I15	25	1.17097	0.78065	ATP2B1	ATPase, Ca++ transporting, plasma membrane 1	814	ENSG00000070961	490	FALSE	-0.759836	0.411139
HEEBO-041-HCC41E16	24	0.780611	0.780611	ZNF534	zinc finger protein 534	NA	ENSG00000198633	147658	FALSE	0.476993	-0.303618
HEEBO-020-HCC20L17	25	1.1704	0.780269	FKBP7	FK506 binding protein 7	3723	ENSG00000079150	51661	FALSE	0.74256	-0.427843
HEEBO-086-HCA86M20	24	0.779587	0.779587	TFAM	transcription factor A, mitochondrial	11741	ENSG00000108064	7019	FALSE	0.474864	-0.304722
HEEBO-013-HCC13D21	27	2.63008	0.779282	THBS4	thrombospondin 4	11788	ENSG00000113296	7060	FALSE	-1.82807	0.80201
HEEBO-031-HCC31D13	25	1.16886	0.779239	CLEC4G	C-type lectin superfamily 4, member G	NA	ENSG00000182566	339390	FALSE	-0.730435	0.438424
HEEBO-015-HCC15D14	24	0.778947	0.778947	ABHD2	abhydrolase domain containing 2	NA	ENSG00000140526	11057	FALSE	-0.49051	0.288437
HEEBO-086-HCA86M7	25	1.16821	0.778806	TLE4	transducin-like enhancer of split 4 (E(sp1) homolog, Drosophila)	11840	ENSG00000106829	7091	FALSE	0.790938	-0.37727
HEEBO-004-CTRL4D19	24	0.778226	0.778226	RB1	retinoblastoma 1 (including osteosarcoma)	9884	LRG_517	5925	FALSE	0.461351	-0.316875
HEEBO-004-CTRL4D19	24	0.778226	0.778226	RB1	retinoblastoma 1 (including osteosarcoma)	9884	ENSG00000139687	5925	FALSE	0.461351	-0.316875
HEEBO-027-HCC27C11	25	1.16679	0.777858	SFXN2	sideroflexin 2	NA	ENSG00000156398	118980	FALSE	0.755323	-0.411464
HEEBO-003-CTRL3M19	25	1.16676	0.777839	ANXA7	annexin A7	545	ENSG00000138279	310	FALSE	-0.776379	0.390379
HEEBO-058-HCC58D12	24	0.77766	0.77766	ARL6IP5	ADP-ribosylation-like factor 6 interacting protein 5	16937	ENSG00000144746	10550	FALSE	-0.505344	0.272315
HEEBO-009-HCC9E24	25	1.16614	0.777426	MCTP1	multiple C2 domains, transmembrane 1	NA	ENSG00000262742	79772	FALSE	-0.787538	0.378602
HEEBO-009-HCC9E24	25	1.16614	0.777426	MCTP1	multiple C2 domains, transmembrane 1	NA	ENSG00000175471	79772	FALSE	-0.787538	0.378602
HEEBO-022-HCC22P4	24	0.777202	0.777202	TTR	transthyretin (prealbumin, amyloidosis type I)	12405	ENSG00000118271	7276	FALSE	0.524555	-0.252647
HEEBO-014-HCC14H19	25	1.16519	0.776791	CXorf24	chromosome X open reading frame 24	NA	ENSG00000196741	NA	FALSE	0.754517	-0.41067
HEEBO-009-HCC9B22	24	0.77654	0.77654	SMAD4	SMAD, mothers against DPP homolog 4 (Drosophila)	6770	LRG_318	4089	FALSE	0.484712	-0.291829
HEEBO-009-HCC9B22	24	0.77654	0.77654	SMAD4	SMAD, mothers against DPP homolog 4 (Drosophila)	6770	ENSG00000141646	4089	FALSE	0.484712	-0.291829
HEEBO-054-HCC54L18	25	1.16458	0.776386	GAL	galanin	4114	ENSG00000069482	51083	FALSE	-0.717233	0.447346
HEEBO-007-HCC7N14	26	1.74664	0.776284	KIAA1107	KIAA1107	NA	ENSG00000069712	23285	FALSE	-1.17179	0.574847
HEEBO-016-HCC16P6	24	0.775956	0.775956	ZNF614	zinc finger protein 614	NA	ENSG00000142556	80110	FALSE	0.455936	-0.32002
HEEBO-014-HCC14F24	27	2.6156	0.774992	COL1A1	collagen, type I, alpha 1	2197	LRG_1	1277	FALSE	1.75702	-0.858582
HEEBO-014-HCC14F24	27	2.6156	0.774992	COL1A1	collagen, type I, alpha 1	2197	ENSG00000108821	1277	FALSE	1.75702	-0.858582
HEEBO-024-HCC24J13	25	1.16216	0.774771	HLA-DOA	major histocompatibility complex, class II, DO alpha	4936	ENSG00000204252	3111	FALSE	-0.736819	0.425337
HEEBO-024-HCC24J13	25	1.16216	0.774771	HLA-DOA	major histocompatibility complex, class II, DO alpha	4936	ENSG00000230141	3111	FALSE	-0.736819	0.425337
HEEBO-024-HCC24J13	25	1.16216	0.774771	HLA-DOA	major histocompatibility complex, class II, DO alpha	4936	ENSG00000206292	3111	FALSE	-0.736819	0.425337
HEEBO-024-HCC24J13	25	1.16216	0.774771	HLA-DOA	major histocompatibility complex, class II, DO alpha	4936	ENSG00000235744	3111	FALSE	-0.736819	0.425337
HEEBO-024-HCC24J13	25	1.16216	0.774771	HLA-DOA	major histocompatibility complex, class II, DO alpha	4936	ENSG00000231558	3111	FALSE	-0.736819	0.425337
HEEBO-024-HCC24J13	25	1.16216	0.774771	HLA-DOA	major histocompatibility complex, class II, DO alpha	4936	ENSG00000232957	3111	FALSE	-0.736819	0.425337
HEEBO-024-HCC24J13	25	1.16216	0.774771	HLA-DOA	major histocompatibility complex, class II, DO alpha	4936	ENSG00000232962	3111	FALSE	-0.736819	0.425337
HEEBO-035-HCC35O19	24	0.774518	0.774518	PLEKHO1	pleckstrin homology domain containing, family O member 1	24310	ENSG00000023902	51177	FALSE	0.501581	-0.272937
HEEBO-014-HCC14N15	24	0.774233	0.774233	DENND4C	DENN/MADD domain containing 4C	NA	ENSG00000137145	55667	FALSE	0.472006	-0.302227
HEEBO-005-HCC5E9	27	2.61247	0.774066	CA2	carbonic anhydrase II	1373	ENSG00000104267	760	FALSE	-1.75952	0.852951
HEEBO-019-HCC19P15	26	1.74077	0.773674	VAV2	vav 2 oncogene	12658	ENSG00000160293	7410	FALSE	1.16063	-0.580132
HEEBO-093-HCA93J5	24	0.773608	0.773608	ACAD10	acyl-Coenzyme A dehydrogenase family, member 10	NA	ENSG00000111271	80724	FALSE	0.50774	-0.265868
HEEBO-017-HCC17O6	24	0.773556	0.773556	TGFBR2	transforming growth factor, beta receptor II (70/80kDa)	11773	ENSG00000163513	7048	FALSE	-0.517003	0.256553
HEEBO-019-HCC19A7	26	1.73919	0.772974	WHSC1	Wolf-Hirschhorn syndrome candidate 1	12766	ENSG00000109685	7468	FALSE	1.13991	-0.599281
HEEBO-019-HCC19H19	25	1.15711	0.771408	ZNF345	zinc finger protein 345	NA	ENSG00000251247	25850	FALSE	0.73674	-0.420372
HEEBO-011-HCC11O1	25	1.15648	0.77099	XRN2	5'-3' exoribonuclease 2	12836	ENSG00000088930	22803	FALSE	0.777384	-0.379101
HEEBO-044-HCC44P15	23	1.15503	0.770021	HRK	harakiri, BCL2 interacting protein (contains only BH3 domain)	5185	ENSG00000135116	8739	FALSE	-0.661551	0.49348
HEEBO-029-HCC29H16	23	1.15469	0.769796	SERPINB2	serpin peptidase inhibitor, clade B (ovalbumin), member 2	8584	ENSG00000197632	5055	FALSE	-0.646864	0.50783
HEEBO-007-HCC7J5	24	0.769618	0.769618	CTDSPL2	CTD (carboxy-terminal domain, RNA polymerase II, polypeptide A) small phosphatase like 2	NA	ENSG00000137770	51496	FALSE	0.455736	-0.313882
HEEBO-021-HCC21L19	26	1.73036	0.769047	PIK3R1	phosphoinositide-3-kinase, regulatory subunit 1 (p85 alpha)	8979	ENSG00000145675	5295	FALSE	-1.2149	0.515459
HEEBO-010-HCC10E12	23	1.15298	0.768651	ZNF367	zinc finger protein 367	NA	ENSG00000165244	195828	FALSE	0.680194	-0.472781
HEEBO-013-HCC13M15	24	0.768542	0.768542	HCN1	hyperpolarization activated cyclic nucleotide-gated potassium channel 1	4845	ENSG00000164588	348980	TRUE	-0.481958	0.286584
HEEBO-046-HCC46H14	24	0.768055	0.768055	KIAA1841	KIAA1841 protein	NA	ENSG00000162929	84542	FALSE	0.447614	-0.32044
HEEBO-059-HCC59E5	24	0.767766	0.767766	PIK3CB	phosphoinositide-3-kinase, catalytic, beta polypeptide	8976	ENSG00000051382	5291	TRUE	-0.486664	0.281102
HEEBO-100-HCA100B4	24	0.767462	0.767462	RTN4	reticulon 4	14085	ENSG00000115310	57142	FALSE	-0.448503	0.318959
HEEBO-072-HCC72E19	24	0.767437	0.767437	LGMN	legumain	9472	ENSG00000100600	5641	FALSE	-0.46613	0.301306
HEEBO-031-HCC31G22	24	0.767411	0.767411	C21orf58	chromosome 21 open reading frame 58	NA	ENSG00000160298	54058	FALSE	0.471943	-0.295469
HEEBO-005-HCC5N22	24	0.766945	0.766945	SHPRH	SNF2 histone linker PHD RING helicase	19336	ENSG00000146414	257218	FALSE	0.496618	-0.270327
HEEBO-031-HCC31P5	24	0.76654	0.76654	SPATS1	spermatogenesis associated, serine-rich 1	NA	ENSG00000249481	221409	FALSE	0.497922	-0.268618
HEEBO-025-HCC25E6	28	3.87913	0.766247	MUM1L1	melanoma associated antigen (mutated) 1-like 1	NA	ENSG00000157502	139221	FALSE	-2.6308	1.24833
HEEBO-013-HCC13B4	23	1.14881	0.765876	ABCB1	ATP-binding cassette, sub-family B (MDR/TAP), member 1	40	ENSG00000085563	5243	FALSE	-0.746438	0.402376
HEEBO-054-HCC54J23	25	1.14878	0.765853	FAM101B	family with sequence similarity 101, member B	NA	ENSG00000261321	359845	FALSE	0.719983	-0.428797
HEEBO-054-HCC54J23	25	1.14878	0.765853	FAM101B	family with sequence similarity 101, member B	NA	ENSG00000183688	359845	FALSE	0.719983	-0.428797
HEEBO-101-HCA101M1	24	0.764806	0.764806	CCNDBP1	cyclin D-type binding-protein 1	1587	ENSG00000166946	23582	FALSE	-0.45061	0.314196
HEEBO-078-HCC78B6	24	0.764682	0.764682	CST4	cystatin S	2476	ENSG00000101441	1472	FALSE	-0.488331	0.276351
HEEBO-026-HCC26B5	26	1.71971	0.764317	CBR1	carbonyl reductase 1	1548	ENSG00000159228	873	FALSE	-1.14843	0.571287
HEEBO-007-HCC7M5	24	0.76419	0.76419	COL13A1	collagen, type XIII, alpha 1	2190	ENSG00000197467	1305	FALSE	0.468728	-0.295462
HEEBO-012-HCC12M11	26	1.71826	0.763673	BTBD3	BTB (POZ) domain containing 3	NA	ENSG00000132640	22903	FALSE	-1.16342	0.554843
HEEBO-003-CTRL3O15	24	0.763236	0.763236	ANXA7	annexin A7	545	ENSG00000138279	310	FALSE	-0.47251	0.290726
HEEBO-072-HCC72A7	24	0.763105	0.763105	HIST1H2BM	histone 1, H2bm	4750	ENSG00000196374	8342	FALSE	0.496378	-0.266728
HEEBO-037-HCC37B20	24	0.762858	0.762858	PIM2	pim-2 oncogene	8987	ENSG00000102096	11040	FALSE	-0.478566	0.284292
HEEBO-037-HCC37B20	24	0.762858	0.762858	PIM2	pim-2 oncogene	8987	ENSG00000267878	11040	FALSE	-0.478566	0.284292
HEEBO-091-HCA91N19	25	1.14332	0.762216	VPS13A	vacuolar protein sorting 13A (yeast)	1908	ENSG00000197969	23230	TRUE	-0.776311	0.367013
HEEBO-005-HCC5L14	27	2.57189	0.762042	SLC35F3	solute carrier family 35, member F3	NA	ENSG00000183780	148641	FALSE	-1.70143	0.87046
HEEBO-097-HCA97G5	24	0.761604	0.761604	ADAMTS9	ADAM metallopeptidase with thrombospondin type 1 motif, 9	13202	ENSG00000163638	56999	FALSE	0.504399	-0.257205
HEEBO-008-HCC8L5	23	1.14216	0.761443	RGS7	regulator of G-protein signalling 7	10003	ENSG00000182901	6000	FALSE	-0.697333	0.444832
HEEBO-096-HCA96K16	25	1.14207	0.761382	NGFRAP1	nerve growth factor receptor (TNFRSF16) associated protein 1	13388	ENSG00000166681	27018	FALSE	0.727541	-0.414532
HEEBO-055-HCC55B7	24	0.761281	0.761281	OXGR1	oxoglutarate (alpha-ketoglutarate) receptor 1	4531	ENSG00000165621	27199	FALSE	-0.491106	0.270175
HEEBO-031-HCC31J15	24	0.761194	0.761194	TMEM43	transmembrane protein 43	NA	ENSG00000170876	79188	FALSE	0.478595	-0.282599
HEEBO-051-HCC51L23	26	1.71205	0.760912	GAST	gastrin	4164	ENSG00000260334	2520	FALSE	-1.12806	0.583995
HEEBO-051-HCC51L23	26	1.71205	0.760912	GAST	gastrin	4164	ENSG00000184502	2520	FALSE	-1.12806	0.583995
HEEBO-044-HCC44F18	25	1.14134	0.760892	DUSP3	dual specificity phosphatase 3 (vaccinia virus phosphatase VH1-related)	3069	ENSG00000108861	1845	FALSE	-0.737813	0.403525
HEEBO-027-HCC27B13	23	1.14124	0.760827	MERTK	c-mer proto-oncogene tyrosine kinase	7027	ENSG00000153208	10461	FALSE	-0.69588	0.445361
HEEBO-009-HCC9G22	25	1.14059	0.760394	CEP57	centrosomal protein 57kDa	30794	ENSG00000166037	9702	FALSE	0.731297	-0.409293
HEEBO-009-HCC9G22	25	1.14059	0.760394	CEP57	centrosomal protein 57kDa	30794	LRG_526	9702	FALSE	0.731297	-0.409293
HEEBO-007-HCC7I7	28	3.84355	0.75922	AQP4	aquaporin 4	637	ENSG00000171885	361	FALSE	-2.67671	1.16684
HEEBO-023-HCC23B6	24	0.758224	0.758224	XRCC6BP1	XRCC6 binding protein 1	NA	ENSG00000262145	91419	FALSE	-0.452711	0.305514
HEEBO-023-HCC23B6	24	0.758224	0.758224	XRCC6BP1	XRCC6 binding protein 1	NA	ENSG00000166896	91419	FALSE	-0.452711	0.305514
HEEBO-069-HCC69G15	24	0.757228	0.757228	MRPL28	mitochondrial ribosomal protein L28	14484	ENSG00000086504	10573	FALSE	-0.436601	0.320627
HEEBO-005-HCC5J12	26	1.70362	0.757163	SATB2	SATB family member 2	21637	ENSG00000119042	23314	TRUE	1.10638	-0.597234
HEEBO-040-HCC40B17	25	1.13554	0.757025	SH3PXD2B	SH3 and PX domains 2B	NA	ENSG00000174705	285590	FALSE	0.730703	-0.404834
HEEBO-091-HCA91D9	25	1.13538	0.75692	SS18L1	synovial sarcoma translocation gene on chromosome 18-like 1	15592	ENSG00000184402	26039	FALSE	0.771402	-0.363978
HEEBO-090-HCA90F2	24	0.756079	0.756079	SORBS1	sorbin and SH3 domain containing 1	14565	ENSG00000095637	10580	FALSE	0.45581	-0.300269
HEEBO-079-HCC79G1	25	1.13407	0.756047	ARPC5L	actin related protein 2/3 complex, subunit 5-like	NA	ENSG00000136950	81873	FALSE	-0.73919	0.394881
HEEBO-048-HCC48F24	24	0.755602	0.755602	XPA	xeroderma pigmentosum, complementation group A	12814	ENSG00000136936	7507	FALSE	0.451032	-0.30457
HEEBO-048-HCC48F24	24	0.755602	0.755602	XPA	xeroderma pigmentosum, complementation group A	12814	LRG_471	7507	FALSE	0.451032	-0.30457
HEEBO-062-HCC62P10	25	1.13271	0.755141	HCLS1	hematopoietic cell-specific Lyn substrate 1	4844	ENSG00000180353	3059	FALSE	-0.753277	0.379435
HEEBO-022-HCC22B6	24	0.754294	0.754294	CCNT2	cyclin T2	1600	ENSG00000082258	905	FALSE	0.475846	-0.278448
HEEBO-009-HCC9F11	26	1.69707	0.754254	CASP6	caspase 6, apoptosis-related cysteine peptidase	1507	ENSG00000138794	839	FALSE	1.08633	-0.610747
HEEBO-053-HCC53N1	25	1.13105	0.754032	BTN3A1	butyrophilin, subfamily 3, member A1	NA	ENSG00000026950	11119	FALSE	0.724912	-0.406136
HEEBO-065-HCC65O4	24	0.753241	0.753241	C1GALT1	core 1 synthase, glycoprotein-N-acetylgalactosamine 3-beta-galactosyltransferase, 1	NA	ENSG00000106392	56913	FALSE	-0.462427	0.290814
HEEBO-073-HCC73H1	26	1.69442	0.753074	SNX7	sorting nexin 7	NA	ENSG00000162627	51375	FALSE	1.15346	-0.540955
HEEBO-025-HCC25I16	24	0.752889	0.752889	TCEAL5	transcription elongation factor A (SII)-like 5	NA	ENSG00000204065	340543	FALSE	-0.476961	0.275928
HEEBO-071-HCC71I20	26	1.69317	0.752522	CST3	cystatin C (amyloid angiopathy and cerebral hemorrhage)	2475	ENSG00000101439	1471	FALSE	-1.13597	0.557201
HEEBO-049-HCC49N16	24	0.750596	0.750596	ZNF500	zinc finger protein 500	NA	ENSG00000103199	26048	FALSE	0.4607	-0.289895
HEEBO-040-HCC40B2	25	1.12571	0.750471	PLXNA3	plexin A3	9101	ENSG00000130827	55558	FALSE	0.73956	-0.386147
HEEBO-040-HCC40B2	25	1.12571	0.750471	PLXNA3	plexin A3	9101	ENSG00000268862	55558	FALSE	0.73956	-0.386147
HEEBO-099-HCA99P10	27	2.53189	0.75019	TPD52L1	tumor protein D52-like 1	12006	ENSG00000111907	7164	FALSE	-1.74588	0.786014
HEEBO-038-HCC38N23	24	0.749944	0.749944	ELF2	E74-like factor 2 (ets domain transcription factor)	NA	ENSG00000109381	1998	FALSE	0.455763	-0.294181
HEEBO-043-HCC43E12	25	1.1248	0.749865	WNT10B	wingless-type MMTV integration site family, member 10B	12775	ENSG00000169884	7480	FALSE	-0.741518	0.38328
HEEBO-048-HCC48I3	23	1.1244	0.749597	CHRM3	cholinergic receptor, muscarinic 3	1952	ENSG00000133019	1131	FALSE	-0.711508	0.412888
HEEBO-066-HCC66K11	24	0.749581	0.749581	ETS2	v-ets erythroblastosis virus E26 oncogene homolog 2 (avian)	3489	ENSG00000157557	2114	FALSE	-0.47985	0.269731
HEEBO-025-HCC25I5	22	1.68562	0.749166	GRIK1	glutamate receptor, ionotropic, kainate 1	4579	ENSG00000171189	2897	FALSE	-0.958864	0.726759
HEEBO-056-HCC56F21	24	0.749158	0.749158	OGFOD2	2-oxoglutarate and iron-dependent oxygenase domain containing 2	NA	ENSG00000111325	79676	FALSE	-0.467345	0.281813
HEEBO-088-HCA88M17	26	1.68445	0.748643	ARHGAP11A	Rho GTPase activating protein 11A	NA	ENSG00000198826	9824	FALSE	1.1191	-0.565346
HEEBO-064-HCC64H9	23	1.12254	0.748363	GNAS	GNAS complex locus	4392	ENSG00000087460	2778	FALSE	-0.662868	0.459677
HEEBO-055-HCC55E4	24	0.74805	0.74805	PDHB	pyruvate dehydrogenase (lipoamide) beta	8808	ENSG00000168291	5162	FALSE	-0.469775	0.278275
HEEBO-014-HCC14I8	24	0.747847	0.747847	SPEN	spen homolog, transcriptional regulator (Drosophila)	NA	ENSG00000065526	23013	FALSE	0.450028	-0.297818
HEEBO-126-HCX126D16	25	1.12149	0.74766	RPL23A	ribosomal protein L23a	10317	ENSG00000198242	6147	FALSE	0.755184	-0.366306
HEEBO-126-HCX126D16	25	1.12149	0.74766	RPL23A	ribosomal protein L23a	10317	ENSG00000198242	26809	FALSE	0.755184	-0.366306
HEEBO-062-HCC62I14	24	0.747642	0.747642	PUS7L	pseudouridylate synthase 7 homolog (S. cerevisiae)-like	NA	ENSG00000129317	83448	FALSE	0.48298	-0.264662
HEEBO-007-HCC7G13	23	1.12114	0.747424	EDNRB	endothelin receptor type B	3180	ENSG00000136160	1910	FALSE	-0.646033	0.475102
HEEBO-073-HCC73O7	25	1.12082	0.747211	HBA1	hemoglobin, alpha 1	4823	ENSG00000206172	3040	FALSE	0.697061	-0.423755
HEEBO-073-HCC73O7	25	1.12082	0.747211	HBA1	hemoglobin, alpha 1	4823	ENSG00000206172	3039	FALSE	0.697061	-0.423755
HEEBO-008-HCC8A23	24	0.746808	0.746808	MANSC1	MANSC domain containing 1	NA	ENSG00000111261	54682	FALSE	-0.483453	0.263354
HEEBO-063-HCC63A22	25	1.12017	0.746781	ANKS1B	ankyrin repeat and sterile alpha motif domain containing 1B	24600	ENSG00000185046	56899	FALSE	-0.740934	0.379238
HEEBO-010-HCC10P10	26	1.67989	0.746619	COL12A1	collagen, type XII, alpha 1	2188	ENSG00000111799	1303	FALSE	1.09133	-0.588563
HEEBO-094-HCA94J21	24	0.746542	0.746542	CNNM2	cyclin M2	103	ENSG00000148842	54805	FALSE	0.450603	-0.295938
HEEBO-090-HCA90D1	25	1.11855	0.745698	SYNE2	spectrin repeat containing, nuclear envelope 2	17084	ENSG00000054654	23224	FALSE	0.770815	-0.347731
HEEBO-048-HCC48H24	23	1.11839	0.745592	NPFFR2	neuropeptide FF receptor 2	4525	ENSG00000056291	10886	FALSE	-0.730605	0.387782
HEEBO-025-HCC25M20	26	1.67733	0.745482	DOCK10	dedicator of cytokinesis 10	NA	ENSG00000135905	55619	FALSE	-1.12511	0.55222
HEEBO-021-HCC21G13	24	0.745235	0.745235	MGA	MAX gene associated	NA	ENSG00000174197	23269	FALSE	0.441213	-0.304022
HEEBO-054-HCC54E13	25	1.11746	0.744971	TK1	thymidine kinase 1, soluble	11830	ENSG00000167900	7083	FALSE	0.755455	-0.362001
HEEBO-100-HCA100D21	23	1.11734	0.744895	CAMK1	calcium/calmodulin-dependent protein kinase I	1459	ENSG00000134072	8536	FALSE	-0.60607	0.511273
HEEBO-019-HCC19H5	24	0.744822	0.744822	MACF1	microtubule-actin crosslinking factor 1	13664	ENSG00000127603	23499	TRUE	0.455826	-0.288996
HEEBO-023-HCC23J1	26	1.67505	0.744467	INHBB	inhibin, beta B (activin AB beta polypeptide)	6067	ENSG00000163083	3625	FALSE	1.114	-0.561055
HEEBO-040-HCC40I22	24	0.74445	0.74445	KRTAP15-1	keratin associated protein 15-1	NA	ENSG00000186970	254950	FALSE	-0.46435	0.2801
HEEBO-093-HCA93F2	26	1.6745	0.744222	SOX5	SRY (sex determining region Y)-box 5	11201	ENSG00000134532	6660	FALSE	1.12642	-0.548078
HEEBO-018-HCC18A17	26	1.67407	0.744033	KLF11	Kruppel-like factor 11	11811	ENSG00000172059	8462	FALSE	1.09868	-0.575397
HEEBO-096-HCA96D18	25	1.11585	0.743897	SORBS1	sorbin and SH3 domain containing 1	14565	ENSG00000095637	10580	FALSE	0.703816	-0.41203
HEEBO-100-HCA100N13	24	0.743413	0.743413	HDAC5	histone deacetylase 5	14068	ENSG00000108840	10014	FALSE	0.464952	-0.278462
HEEBO-078-HCC78F9	26	1.67167	0.742963	FAM64A	family with sequence similarity 64, member A	NA	ENSG00000129195	54478	FALSE	1.10792	-0.563747
HEEBO-101-HCA101K22	24	0.742905	0.742905	PCNXL2	pecanex-like 2 (Drosophila)	NA	ENSG00000135749	80003	FALSE	-0.453128	0.289777
HEEBO-061-HCC61K1	23	1.11415	0.742766	SERINC3	serine incorporator 3	11699	ENSG00000132824	10955	FALSE	-0.648473	0.465676
HEEBO-054-HCC54I24	24	0.742336	0.742336	LRRC32	leucine rich repeat containing 32	4161	ENSG00000137507	2615	FALSE	-0.510188	0.232148
HEEBO-026-HCC26G6	25	1.11328	0.742189	ADNP	activity-dependent neuroprotector	NA	ENSG00000101126	23394	FALSE	0.731121	-0.382162
HEEBO-017-HCC17O9	25	1.11163	0.741083	TYMS	thymidylate synthetase	12441	ENSG00000176890	7298	FALSE	0.675801	-0.435824
HEEBO-036-HCC36B4	27	2.50019	0.740797	GRAMD3	GRAM domain containing 3	NA	ENSG00000155324	65983	FALSE	-1.74509	0.7551
HEEBO-009-HCC9E3	24	0.740463	0.740463	RPL34	ribosomal protein L34	NA	ENSG00000109475	6164	FALSE	0.459292	-0.281171
HEEBO-055-HCC55C1	26	1.66517	0.740078	HLA-DPA1	major histocompatibility complex, class II, DP alpha 1	4938	ENSG00000168384	3113	FALSE	-1.14279	0.522385
HEEBO-055-HCC55C1	26	1.66517	0.740078	HLA-DPA1	major histocompatibility complex, class II, DP alpha 1	4938	ENSG00000229685	3113	FALSE	-1.14279	0.522385
HEEBO-055-HCC55C1	26	1.66517	0.740078	HLA-DPA1	major histocompatibility complex, class II, DP alpha 1	4938	ENSG00000231389	3113	FALSE	-1.14279	0.522385
HEEBO-055-HCC55C1	26	1.66517	0.740078	HLA-DPA1	major histocompatibility complex, class II, DP alpha 1	4938	ENSG00000224103	3113	FALSE	-1.14279	0.522385
HEEBO-055-HCC55C1	26	1.66517	0.740078	HLA-DPA1	major histocompatibility complex, class II, DP alpha 1	4938	ENSG00000236177	3113	FALSE	-1.14279	0.522385
HEEBO-055-HCC55C1	26	1.66517	0.740078	HLA-DPA1	major histocompatibility complex, class II, DP alpha 1	4938	ENSG00000228163	3113	FALSE	-1.14279	0.522385
HEEBO-055-HCC55C1	26	1.66517	0.740078	HLA-DPA1	major histocompatibility complex, class II, DP alpha 1	4938	ENSG00000235844	3113	FALSE	-1.14279	0.522385
HEEBO-055-HCC55C1	26	1.66517	0.740078	HLA-DPA1	major histocompatibility complex, class II, DP alpha 1	4938	ENSG00000206291	3113	FALSE	-1.14279	0.522385
HEEBO-009-HCC9P8	24	0.739921	0.739921	PTPRN2	protein tyrosine phosphatase, receptor type, N polypeptide 2	9677	ENSG00000155093	5799	FALSE	-0.481327	0.258593
HEEBO-017-HCC17F16	26	1.66328	0.739235	DLX2	distal-less homeobox 2	2915	ENSG00000115844	1746	FALSE	1.15836	-0.504915
HEEBO-034-HCC34J23	24	0.738753	0.738753	PRSS23	protease, serine, 23	NA	ENSG00000150687	11098	FALSE	0.415747	-0.323006
HEEBO-066-HCC66H6	24	0.738542	0.738542	SETDB1	SET domain, bifurcated 1	10761	ENSG00000143379	9869	FALSE	0.460973	-0.277569
HEEBO-023-HCC23L11	24	0.738537	0.738537	POLR1D	polymerase (RNA) I polypeptide D, 16kDa	NA	ENSG00000186184	51082	FALSE	0.474109	-0.264429
HEEBO-049-HCC49M7	24	0.738242	0.738242	DGKA	diacylglycerol kinase, alpha 80kDa	2849	ENSG00000065357	1606	FALSE	-0.491542	0.2467
HEEBO-052-HCC52H5	25	1.10734	0.738229	B2M	beta-2-microglobulin	914	ENSG00000166710	567	FALSE	-0.737242	0.370101
HEEBO-030-HCC30L10	24	0.737661	0.737661	USMG5	upregulated during skeletal muscle growth 5 homolog (mouse)	NA	ENSG00000173915	84833	FALSE	-0.466831	0.270829
HEEBO-049-HCC49D1	25	1.10508	0.736717	DTX4	deltex 4 homolog (Drosophila)	NA	ENSG00000110042	23220	FALSE	0.746797	-0.358279
HEEBO-025-HCC25A2	26	1.65721	0.736537	LRRK1	leucine-rich repeat kinase 1	NA	ENSG00000154237	79705	FALSE	-1.13994	0.517266
HEEBO-053-HCC53M20	24	0.736322	0.736322	NPC2	Niemann-Pick disease, type C2	14537	ENSG00000119655	10577	FALSE	-0.518712	0.21761
HEEBO-021-HCC21L14	24	0.736147	0.736147	PCF11	PCF11, cleavage and polyadenylation factor subunit, homolog (S. cerevisiae)	30097	ENSG00000165494	51585	FALSE	0.44985	-0.286298
HEEBO-095-HCA95F8	25	1.10362	0.735748	SPAG9	sperm associated antigen 9	14524	ENSG00000008294	9043	TRUE	0.69714	-0.406482
HEEBO-022-HCC22B21	27	2.48225	0.735482	SV2B	synaptic vesicle glycoprotein 2B	16874	ENSG00000185518	9899	FALSE	-1.69043	0.791822
HEEBO-011-HCC11B16	27	2.48187	0.735368	RAI14	retinoic acid induced 14	14873	ENSG00000039560	26064	FALSE	1.6996	-0.782273
HEEBO-026-HCC26A22	24	0.735256	0.735256	CHST1	carbohydrate (keratan sulfate Gal-6) sulfotransferase 1	1969	ENSG00000175264	8534	FALSE	-0.453131	0.282125
HEEBO-080-HCC80E11	24	0.735044	0.735044	BAGE5	B melanoma antigen family, member 5	NA	ENSG00000268590	85317	FALSE	0.420489	-0.314555
HEEBO-080-HCC80E11	24	0.735044	0.735044	BAGE5	B melanoma antigen family, member 5	NA	ENSG00000268590	85318	FALSE	0.420489	-0.314555
HEEBO-080-HCC80E11	24	0.735044	0.735044	BAGE5	B melanoma antigen family, member 5	NA	ENSG00000268590	85319	FALSE	0.420489	-0.314555
HEEBO-080-HCC80E11	24	0.735044	0.735044	BAGE5	B melanoma antigen family, member 5	NA	ENSG00000268590	574	FALSE	0.420489	-0.314555
HEEBO-080-HCC80E11	24	0.735044	0.735044	BAGE5	B melanoma antigen family, member 5	NA	ENSG00000268590	85316	FALSE	0.420489	-0.314555
HEEBO-125-HCO125B15	23	1.10254	0.735024	HEXIM1	hexamethylene bis-acetamide inducible 1	24953	ENSG00000186834	10614	FALSE	-0.697197	0.40534
HEEBO-070-HCC70K13	24	0.734416	0.734416	PCDHGA8	protocadherin gamma subfamily A, 8	8706	ENSG00000253767	9708	FALSE	0.474693	-0.259724
HEEBO-070-HCC70K13	24	0.734416	0.734416	PCDHGA8	protocadherin gamma subfamily A, 8	8706	ENSG00000253767	5098	FALSE	0.474693	-0.259724
HEEBO-087-HCA87P19	24	0.734134	0.734134	RPS6KB1	ribosomal protein S6 kinase, 70kDa, polypeptide 1	10436	ENSG00000108443	6198	FALSE	0.474943	-0.259191
HEEBO-019-HCC19J12	27	2.47637	0.733739	IGSF3	immunoglobulin superfamily, member 3	5950	ENSG00000143061	3321	FALSE	1.67614	-0.800229
HEEBO-021-HCC21A13	23	1.10054	0.733691	HSDL1	hydroxysteroid dehydrogenase like 1	NA	ENSG00000103160	83693	FALSE	0.680699	-0.419838
HEEBO-009-HCC9M16	24	0.733668	0.733668	KCNQ3	potassium voltage-gated channel, KQT-like subfamily, member 3	6297	ENSG00000184156	3786	FALSE	-0.46333	0.270338
HEEBO-101-HCA101A20	25	1.09932	0.73288	BTN3A1	butyrophilin, subfamily 3, member A1	NA	ENSG00000026950	11119	FALSE	0.742709	-0.356611
HEEBO-098-HCA98L15	24	0.73242	0.73242	TRPV1	transient receptor potential cation channel, subfamily V, member 1	12716	ENSG00000196689	7442	FALSE	0.466519	-0.265901
HEEBO-019-HCC19L17	25	1.09863	0.73242	ATP2B1	ATPase, Ca++ transporting, plasma membrane 1	814	ENSG00000070961	490	FALSE	-0.742511	0.356118
HEEBO-021-HCC21G9	24	0.731853	0.731853	DOPEY1	dopey family member 1	NA	ENSG00000083097	23033	FALSE	0.442782	-0.289072
HEEBO-014-HCC14B3	26	1.64559	0.731373	TIA1	TIA1 cytotoxic granule-associated RNA binding protein	11802	ENSG00000116001	7072	FALSE	1.05653	-0.589061
HEEBO-091-HCA91K12	24	0.731331	0.731331	CDADC1	cytidine and dCMP deaminase domain containing 1	NA	ENSG00000102543	81602	FALSE	-0.4267	0.304631
HEEBO-094-HCA94P19	23	1.0968	0.731198	MACF1	microtubule-actin crosslinking factor 1	13664	ENSG00000127603	23499	TRUE	0.595529	-0.501267
HEEBO-064-HCC64D17	24	0.730994	0.730994	ITGAX	integrin, alpha X (complement component 3 receptor 4 subunit)	6152	ENSG00000140678	3687	FALSE	-0.452569	0.278424
HEEBO-035-HCC35F22	24	0.730741	0.730741	MCM8	MCM8 minichromosome maintenance deficient 8 (S. cerevisiae)	16147	ENSG00000125885	84515	FALSE	0.415918	-0.314823
HEEBO-045-HCC45J19	27	2.46614	0.730707	ZNF695	zinc finger protein 695	NA	ENSG00000197472	57116	FALSE	1.67531	-0.790828
HEEBO-022-HCC22F23	26	1.64191	0.729736	ZNF292	zinc finger protein 292	NA	ENSG00000188994	23036	FALSE	1.03442	-0.607484
HEEBO-014-HCC14C8	26	1.64141	0.729515	CASP2	caspase 2, apoptosis-related cysteine peptidase (neural precursor cell expressed, developmentally down-regulated 2)	1503	ENSG00000106144	835	FALSE	1.09346	-0.547952
HEEBO-101-HCA101D5	25	1.09374	0.729159	BAZ1A	bromodomain adjacent to zinc finger domain, 1A	960	ENSG00000198604	11177	FALSE	0.685461	-0.408278
HEEBO-013-HCC13J17	23	1.09347	0.72898	FRMD4B	FERM domain containing 4B	NA	ENSG00000114541	23150	FALSE	0.62068	-0.47279
HEEBO-036-HCC36A3	25	1.09321	0.728809	ATP10A	ATPase, Class V, type 10A	13542	ENSG00000206190	57194	FALSE	-0.700021	0.393192
HEEBO-125-HCO125E23	25	1.09254	0.728363	RPSA	ribosomal protein SA	6502	ENSG00000168028	3921	FALSE	0.669617	-0.422927
HEEBO-125-HCO125E23	25	1.09254	0.728363	RPSA	ribosomal protein SA	6502	ENSG00000168028	6044	FALSE	0.669617	-0.422927
HEEBO-125-HCO125E23	25	1.09254	0.728363	RPSA	ribosomal protein SA	6502	ENSG00000168028	574040	FALSE	0.669617	-0.422927
HEEBO-019-HCC19N24	22	1.63774	0.727884	PTGS2	prostaglandin-endoperoxide synthase 2 (prostaglandin G/H synthase and cyclooxygenase)	9605	ENSG00000073756	5743	FALSE	-0.911175	0.726565
HEEBO-025-HCC25F14	26	1.63756	0.727806	DNMT3A	DNA (cytosine-5-)-methyltransferase 3 alpha	2978	ENSG00000119772	1788	FALSE	1.11061	-0.526953
HEEBO-010-HCC10G9	24	0.727682	0.727682	CCDC66	coiled-coil domain containing 66	NA	ENSG00000180376	285331	FALSE	0.431219	-0.296463
HEEBO-019-HCC19J3	25	1.09077	0.727178	XKR6	XK, Kell blood group complex subunit-related family, member 6	NA	ENSG00000171044	286046	TRUE	0.672141	-0.418626
HEEBO-069-HCC69D1	26	1.63567	0.726963	SNX7	sorting nexin 7	NA	ENSG00000162627	51375	FALSE	1.13264	-0.503028
HEEBO-005-HCC5M22	24	0.726774	0.726774	USP1	ubiquitin specific peptidase 1	12607	ENSG00000162607	7398	FALSE	0.445616	-0.281158
HEEBO-029-HCC29J23	24	0.726113	0.726113	SEMA3G	sema domain, immunoglobulin domain (Ig), short basic domain, secreted, (semaphorin) 3G	NA	ENSG00000010319	56920	FALSE	-0.439519	0.286594
HEEBO-073-HCC73E8	26	1.63355	0.726024	EIF4EBP1	eukaryotic translation initiation factor 4E binding protein 1	3288	ENSG00000187840	1978	FALSE	1.10701	-0.526548
HEEBO-105-HCA105G8	26	1.62979	0.724351	TFPT	TCF3 (E2A) fusion partner (in childhood Leukemia)	13630	ENSG00000272680	29844	FALSE	-1.06894	0.560847
HEEBO-105-HCA105G8	26	1.62979	0.724351	TFPT	TCF3 (E2A) fusion partner (in childhood Leukemia)	13630	ENSG00000271203	29844	FALSE	-1.06894	0.560847
HEEBO-105-HCA105G8	26	1.62979	0.724351	TFPT	TCF3 (E2A) fusion partner (in childhood Leukemia)	13630	ENSG00000273417	29844	FALSE	-1.06894	0.560847
HEEBO-105-HCA105G8	26	1.62979	0.724351	TFPT	TCF3 (E2A) fusion partner (in childhood Leukemia)	13630	ENSG00000272560	29844	FALSE	-1.06894	0.560847
HEEBO-105-HCA105G8	26	1.62979	0.724351	TFPT	TCF3 (E2A) fusion partner (in childhood Leukemia)	13630	ENSG00000273458	29844	FALSE	-1.06894	0.560847
HEEBO-105-HCA105G8	26	1.62979	0.724351	TFPT	TCF3 (E2A) fusion partner (in childhood Leukemia)	13630	ENSG00000105619	29844	FALSE	-1.06894	0.560847
HEEBO-105-HCA105G8	26	1.62979	0.724351	TFPT	TCF3 (E2A) fusion partner (in childhood Leukemia)	13630	ENSG00000273037	29844	FALSE	-1.06894	0.560847
HEEBO-105-HCA105G8	26	1.62979	0.724351	TFPT	TCF3 (E2A) fusion partner (in childhood Leukemia)	13630	ENSG00000273031	29844	FALSE	-1.06894	0.560847
HEEBO-105-HCA105G8	26	1.62979	0.724351	TFPT	TCF3 (E2A) fusion partner (in childhood Leukemia)	13630	ENSG00000272722	29844	FALSE	-1.06894	0.560847
HEEBO-105-HCA105G8	26	1.62979	0.724351	TFPT	TCF3 (E2A) fusion partner (in childhood Leukemia)	13630	ENSG00000273430	29844	FALSE	-1.06894	0.560847
HEEBO-021-HCC21N11	24	0.724264	0.724264	PTGS1	prostaglandin-endoperoxide synthase 1 (prostaglandin G/H synthase and cyclooxygenase)	9604	ENSG00000095303	5742	FALSE	-0.454797	0.269467
HEEBO-011-HCC11G14	28	3.66357	0.723668	KLHL1	kelch-like 1 (Drosophila)	6352	ENSG00000150361	57626	FALSE	2.55291	-1.11066
HEEBO-034-HCC34D7	25	1.085	0.723333	NTSR1	neurotensin receptor 1 (high affinity)	8039	ENSG00000101188	4923	FALSE	0.744095	-0.340905
HEEBO-021-HCC21P15	24	0.723265	0.723265	ST7	suppression of tumorigenicity 7	11351	ENSG00000004866	7982	FALSE	0.447018	-0.276248
HEEBO-021-HCC21P15	24	0.723265	0.723265	ST7	suppression of tumorigenicity 7	11351	ENSG00000004866	102466616	FALSE	0.447018	-0.276248
HEEBO-021-HCC21P15	24	0.723265	0.723265	ST7	suppression of tumorigenicity 7	11351	ENSG00000004866	93655	FALSE	0.447018	-0.276248
HEEBO-038-HCC38G7	24	0.723058	0.723058	ADAM22	ADAM metallopeptidase domain 22	201	ENSG00000008277	53616	FALSE	-0.424932	0.298127
HEEBO-126-HCX126A15	24	0.723051	0.723051	RPS8	ribosomal protein S8	10441	ENSG00000142937	94163	FALSE	0.474076	-0.248975
HEEBO-126-HCX126A15	24	0.723051	0.723051	RPS8	ribosomal protein S8	10441	ENSG00000142937	6202	FALSE	0.474076	-0.248975
HEEBO-126-HCX126A15	24	0.723051	0.723051	RPS8	ribosomal protein S8	10441	ENSG00000142937	26811	FALSE	0.474076	-0.248975
HEEBO-044-HCC44B20	24	0.722864	0.722864	C10orf11	chromosome 10 open reading frame 11	NA	ENSG00000148655	83938	FALSE	-0.482107	0.240757
HEEBO-126-HCX126D15	23	1.08378	0.722522	RPL23A	ribosomal protein L23a	10317	ENSG00000198242	6147	FALSE	0.67311	-0.410674
HEEBO-126-HCX126D15	23	1.08378	0.722522	RPL23A	ribosomal protein L23a	10317	ENSG00000198242	26809	FALSE	0.67311	-0.410674
HEEBO-064-HCC64G11	25	1.08169	0.721127	CDC25C	cell division cycle 25C	1727	ENSG00000158402	995	FALSE	0.711962	-0.369728
HEEBO-078-HCC78O3	24	0.720981	0.720981	CBX1	chromobox homolog 1 (HP1 beta homolog Drosophila )	1551	ENSG00000108468	10951	FALSE	0.460266	-0.260716
HEEBO-019-HCC19B15	24	0.72084	0.72084	ATP13A4	ATPase type 13A4	25422	ENSG00000127249	84239	FALSE	-0.46311	0.25773
HEEBO-073-HCC73N7	25	1.07985	0.719897	HLA-DPB1	major histocompatibility complex, class II, DP beta 1	4940	ENSG00000215048	3115	FALSE	-0.72449	0.355355
HEEBO-073-HCC73N7	25	1.07985	0.719897	HLA-DPB1	major histocompatibility complex, class II, DP beta 1	4940	ENSG00000230763	3115	FALSE	-0.72449	0.355355
HEEBO-073-HCC73N7	25	1.07985	0.719897	HLA-DPB1	major histocompatibility complex, class II, DP beta 1	4940	ENSG00000223865	3115	FALSE	-0.72449	0.355355
HEEBO-073-HCC73N7	25	1.07985	0.719897	HLA-DPB1	major histocompatibility complex, class II, DP beta 1	4940	ENSG00000237710	3115	FALSE	-0.72449	0.355355
HEEBO-073-HCC73N7	25	1.07985	0.719897	HLA-DPB1	major histocompatibility complex, class II, DP beta 1	4940	ENSG00000229295	3115	FALSE	-0.72449	0.355355
HEEBO-073-HCC73N7	25	1.07985	0.719897	HLA-DPB1	major histocompatibility complex, class II, DP beta 1	4940	ENSG00000226826	3115	FALSE	-0.72449	0.355355
HEEBO-073-HCC73N7	25	1.07985	0.719897	HLA-DPB1	major histocompatibility complex, class II, DP beta 1	4940	ENSG00000230708	3115	FALSE	-0.72449	0.355355
HEEBO-073-HCC73N7	25	1.07985	0.719897	HLA-DPB1	major histocompatibility complex, class II, DP beta 1	4940	ENSG00000236693	3115	FALSE	-0.72449	0.355355
HEEBO-013-HCC13I8	26	1.61934	0.719705	CD55	CD55 antigen, decay accelerating factor for complement (Cromer blood group)	2665	LRG_127	1604	FALSE	-1.07701	0.542329
HEEBO-013-HCC13I8	26	1.61934	0.719705	CD55	CD55 antigen, decay accelerating factor for complement (Cromer blood group)	2665	ENSG00000196352	1604	FALSE	-1.07701	0.542329
HEEBO-087-HCA87C23	24	0.719698	0.719698	DHX9	DEAH (Asp-Glu-Ala-His) box polypeptide 9	2750	ENSG00000135829	1660	FALSE	0.441132	-0.278566
HEEBO-035-HCC35K23	25	1.07932	0.719549	GNG7	guanine nucleotide binding protein (G protein), gamma 7	4410	ENSG00000176533	2788	FALSE	-0.721393	0.35793
HEEBO-094-HCA94D16	25	1.07854	0.719026	ATP6V1G2	ATPase, H+ transporting, lysosomal 13kDa, V1 subunit G2	862	ENSG00000206445	534	FALSE	-0.665399	0.413141
HEEBO-094-HCA94D16	25	1.07854	0.719026	ATP6V1G2	ATPase, H+ transporting, lysosomal 13kDa, V1 subunit G2	862	ENSG00000234668	534	FALSE	-0.665399	0.413141
HEEBO-094-HCA94D16	25	1.07854	0.719026	ATP6V1G2	ATPase, H+ transporting, lysosomal 13kDa, V1 subunit G2	862	ENSG00000230900	534	FALSE	-0.665399	0.413141
HEEBO-094-HCA94D16	25	1.07854	0.719026	ATP6V1G2	ATPase, H+ transporting, lysosomal 13kDa, V1 subunit G2	862	ENSG00000234920	534	FALSE	-0.665399	0.413141
HEEBO-094-HCA94D16	25	1.07854	0.719026	ATP6V1G2	ATPase, H+ transporting, lysosomal 13kDa, V1 subunit G2	862	ENSG00000213760	534	FALSE	-0.665399	0.413141
HEEBO-094-HCA94D16	25	1.07854	0.719026	ATP6V1G2	ATPase, H+ transporting, lysosomal 13kDa, V1 subunit G2	862	ENSG00000227587	534	FALSE	-0.665399	0.413141
HEEBO-094-HCA94D16	25	1.07854	0.719026	ATP6V1G2	ATPase, H+ transporting, lysosomal 13kDa, V1 subunit G2	862	ENSG00000226850	534	FALSE	-0.665399	0.413141
HEEBO-093-HCA93N9	25	1.07816	0.71877	OAS1	2',5'-oligoadenylate synthetase 1, 40/46kDa	8086	ENSG00000089127	4938	FALSE	-0.674994	0.403161
HEEBO-047-HCC47P21	25	1.07685	0.717901	CCNDBP1	cyclin D-type binding-protein 1	1587	ENSG00000166946	23582	FALSE	-0.684566	0.392286
HEEBO-054-HCC54L19	27	2.42129	0.717419	PLLP	plasma membrane proteolipid (plasmolipin)	18553	ENSG00000102934	51090	FALSE	-1.67464	0.746643
HEEBO-012-HCC12H21	25	1.07601	0.71734	ZNF397	zinc finger protein 397	18818	ENSG00000186812	84307	FALSE	0.685118	-0.390891
HEEBO-049-HCC49N8	24	0.717149	0.717149	EHBP1L1	EH domain binding protein 1-like 1	NA	ENSG00000173442	254102	FALSE	-0.403307	0.313842
HEEBO-006-HCC6L21	27	2.41959	0.716916	CBLN4	cerebellin 4 precursor	NA	ENSG00000054803	140689	FALSE	-1.64232	0.77727
HEEBO-049-HCC49H9	27	2.41843	0.71657	STK32B	serine/threonine kinase 32B	NA	ENSG00000152953	55351	FALSE	1.66875	-0.749672
HEEBO-026-HCC26I13	23	1.07445	0.716299	ACADSB	acyl-Coenzyme A dehydrogenase, short/branched chain	91	LRG_451	36	FALSE	-0.669498	0.404951
HEEBO-026-HCC26I13	23	1.07445	0.716299	ACADSB	acyl-Coenzyme A dehydrogenase, short/branched chain	91	ENSG00000196177	36	FALSE	-0.669498	0.404951
HEEBO-010-HCC10M6	26	1.6116	0.716265	ZNF124	zinc finger protein 124 (HZF-16)	12907	ENSG00000196418	7678	FALSE	1.03371	-0.577884
HEEBO-036-HCC36C21	26	1.61101	0.716005	RSPO3	R-spondin 3 homolog (Xenopus laevis)	NA	ENSG00000146374	84870	FALSE	1.09947	-0.511543
HEEBO-015-HCC15M20	25	1.07335	0.715568	PPP3CA	protein phosphatase 3 (formerly 2B), catalytic subunit, alpha isoform (calcineurin A alpha)	9314	ENSG00000138814	5530	FALSE	-0.707214	0.366138
HEEBO-077-HCC77D4	24	0.714643	0.714643	NACAP1	nascent-polypeptide-associated complex alpha polypeptide pseudogene 1	NA	ENSG00000228224	83955	FALSE	0.464239	-0.250404
HEEBO-021-HCC21C10	26	1.60734	0.714372	CDC25A	cell division cycle 25A	1725	ENSG00000164045	993	FALSE	1.04605	-0.561286
HEEBO-025-HCC25N23	26	1.60699	0.714216	PTPN3	protein tyrosine phosphatase, non-receptor type 3	9655	ENSG00000070159	5774	TRUE	-1.08221	0.524773
HEEBO-026-HCC26C4	27	2.41034	0.714173	SNCAIP	synuclein, alpha interacting protein (synphilin)	11139	ENSG00000064692	9627	FALSE	1.63074	-0.779594
HEEBO-015-HCC15A14	24	0.713764	0.713764	ST6GALNAC5	ST6 (alpha-N-acetyl-neuraminyl-2,3-beta-galactosyl-1,3)-N-acetylgalactosaminide alpha-2,6-sialyltransferase 5	NA	ENSG00000117069	81849	FALSE	-0.437489	0.276275
HEEBO-054-HCC54C13	25	1.07043	0.713619	MYT1	myelin transcription factor 1	7622	ENSG00000196132	4661	FALSE	0.704878	-0.365551
HEEBO-058-HCC58I6	26	1.60454	0.713127	SLC17A7	solute carrier family 17 (sodium-dependent inorganic phosphate cotransporter), member 7	16704	ENSG00000104888	57030	FALSE	-1.06961	0.534924
HEEBO-033-HCC33J14	23	1.06892	0.712611	AKT3	v-akt murine thymoma viral oncogene homolog 3 (protein kinase B, gamma)	NA	ENSG00000117020	10000	FALSE	0.64	-0.428917
HEEBO-010-HCC10L17	23	1.06876	0.712507	BTC	betacellulin	1121	ENSG00000261530	685	FALSE	-0.663931	0.404829
HEEBO-010-HCC10L17	23	1.06876	0.712507	BTC	betacellulin	1121	ENSG00000174808	685	FALSE	-0.663931	0.404829
HEEBO-048-HCC48H7	26	1.60289	0.712396	GPR37L1	G protein-coupled receptor 37 like 1	NA	ENSG00000170075	9283	FALSE	-1.08846	0.514432
HEEBO-055-HCC55M21	26	1.60284	0.712375	CDCA8	cell division cycle associated 8	NA	ENSG00000134690	55143	FALSE	1.07181	-0.531034
HEEBO-023-HCC23O5	23	1.06853	0.71235	USP29	ubiquitin specific peptidase 29	18563	ENSG00000131864	57663	FALSE	0.665685	-0.402841
HEEBO-035-HCC35L3	26	1.6019	0.711956	GAS2L3	growth arrest-specific 2 like 3	NA	ENSG00000139354	283431	FALSE	1.09268	-0.509222
HEEBO-017-HCC17G14	24	0.711949	0.711949	ZNF609	zinc finger protein 609	NA	ENSG00000180357	23060	FALSE	0.423783	-0.288166
HEEBO-006-HCC6I21	24	0.711145	0.711145	BAZ2B	bromodomain adjacent to zinc finger domain, 2B	963	ENSG00000123636	29994	FALSE	0.391535	-0.319609
HEEBO-029-HCC29J20	24	0.711043	0.711043	KLHL9	kelch-like 9 (Drosophila)	NA	ENSG00000198642	55958	FALSE	0.435795	-0.275248
HEEBO-066-HCC66M13	24	0.710381	0.710381	PFDN6	prefoldin subunit 6	4926	ENSG00000206283	10471	FALSE	-0.457993	0.252388
HEEBO-066-HCC66M13	24	0.710381	0.710381	PFDN6	prefoldin subunit 6	4926	ENSG00000224782	102465501	FALSE	-0.457993	0.252388
HEEBO-066-HCC66M13	24	0.710381	0.710381	PFDN6	prefoldin subunit 6	4926	ENSG00000235692	102465501	FALSE	-0.457993	0.252388
HEEBO-066-HCC66M13	24	0.710381	0.710381	PFDN6	prefoldin subunit 6	4926	ENSG00000235692	10471	FALSE	-0.457993	0.252388
HEEBO-066-HCC66M13	24	0.710381	0.710381	PFDN6	prefoldin subunit 6	4926	ENSG00000237335	10471	FALSE	-0.457993	0.252388
HEEBO-066-HCC66M13	24	0.710381	0.710381	PFDN6	prefoldin subunit 6	4926	ENSG00000204220	10471	FALSE	-0.457993	0.252388
HEEBO-066-HCC66M13	24	0.710381	0.710381	PFDN6	prefoldin subunit 6	4926	ENSG00000206283	102465501	FALSE	-0.457993	0.252388
HEEBO-066-HCC66M13	24	0.710381	0.710381	PFDN6	prefoldin subunit 6	4926	ENSG00000224782	10471	FALSE	-0.457993	0.252388
HEEBO-066-HCC66M13	24	0.710381	0.710381	PFDN6	prefoldin subunit 6	4926	ENSG00000237335	102465501	FALSE	-0.457993	0.252388
HEEBO-066-HCC66M13	24	0.710381	0.710381	PFDN6	prefoldin subunit 6	4926	ENSG00000204220	102465501	FALSE	-0.457993	0.252388
HEEBO-009-HCC9D16	27	2.3972	0.710281	KIF15	kinesin family member 15	NA	ENSG00000163808	56992	FALSE	1.64515	-0.752051
HEEBO-074-HCC74F13	24	0.709638	0.709638	FAM27L	family with sequence similarity 27-like	NA	ENSG00000178130	284123	FALSE	-0.45503	0.254608
HEEBO-022-HCC22G7	24	0.709627	0.709627	ZFYVE26	zinc finger, FYVE domain containing 26	NA	ENSG00000072121	23503	FALSE	0.433307	-0.27632
HEEBO-013-HCC13M20	25	1.06416	0.709439	KCNJ2	potassium inwardly-rectifying channel, subfamily J, member 2	6263	ENSG00000123700	3759	FALSE	-0.730515	0.333643
HEEBO-013-HCC13M20	25	1.06416	0.709439	KCNJ2	potassium inwardly-rectifying channel, subfamily J, member 2	6263	LRG_328	3759	FALSE	-0.730515	0.333643
HEEBO-098-HCA98B6	24	0.709418	0.709418	ANK3	ankyrin 3, node of Ranvier (ankyrin G)	494	ENSG00000151150	288	TRUE	0.450729	-0.258689
HEEBO-027-HCC27L4	24	0.709317	0.709317	ZNF334	zinc finger protein 334	NA	ENSG00000198185	55713	FALSE	0.468449	-0.240869
HEEBO-008-HCC8C8	27	2.3921	0.708769	SEPP1	selenoprotein P, plasma, 1	10751	ENSG00000250722	6414	FALSE	-1.65783	0.734267
HEEBO-017-HCC17M16	25	1.06229	0.708196	CHFR	checkpoint with forkhead and ring finger domains	20455	ENSG00000072609	55743	FALSE	0.676987	-0.385307
HEEBO-016-HCC16H9	22	1.59292	0.707965	BLNK	B-cell linker	14211	LRG_21	29760	FALSE	-0.906047	0.686876
HEEBO-016-HCC16H9	22	1.59292	0.707965	BLNK	B-cell linker	14211	ENSG00000095585	29760	FALSE	-0.906047	0.686876
HEEBO-016-HCC16H9	22	1.59292	0.707965	BLNK	B-cell linker	14211	ENSG00000262509	29760	FALSE	-0.906047	0.686876
HEEBO-018-HCC18I20	25	1.06119	0.707458	FAM98B	family with sequence similarity 98, member B	NA	ENSG00000171262	283742	FALSE	0.642301	-0.418886
HEEBO-092-HCA92B21	27	2.38738	0.707373	PCDHA1	protocadherin alpha 1	8663	ENSG00000273078	56147	FALSE	1.61119	-0.77619
HEEBO-092-HCA92B21	27	2.38738	0.707373	PCDHA1	protocadherin alpha 1	8663	ENSG00000204970	56147	FALSE	1.61119	-0.77619
HEEBO-009-HCC9F12	26	1.59118	0.707191	PCDHB19P	protocadherin beta 19 pseudogene	NA	ENSG00000273468	84054	FALSE	1.03123	-0.55995
HEEBO-009-HCC9F12	26	1.59118	0.707191	PCDHB19P	protocadherin beta 19 pseudogene	NA	ENSG00000262096	84054	FALSE	1.03123	-0.55995
HEEBO-093-HCA93L5	26	1.59107	0.70714	RUNX1T1	runt-related transcription factor 1; translocated to, 1 (cyclin D-related)	1535	ENSG00000079102	862	FALSE	1.08771	-0.503355
HEEBO-019-HCC19O4	25	1.0606	0.707067	CRAMP1L	Crm, cramped-like (Drosophila)	NA	ENSG00000007545	57585	FALSE	0.685586	-0.375014
HEEBO-039-HCC39N6	25	1.06056	0.707041	B4GALNT4	beta-1,4-N-acetyl-galactosaminyl transferase 4	NA	ENSG00000182272	338707	FALSE	0.694517	-0.366045
HEEBO-078-HCC78M7	26	1.59044	0.706862	GYG1	glycogenin 1	4699	ENSG00000163754	2992	FALSE	-1.05379	0.536652
HEEBO-035-HCC35H6	26	1.58973	0.706547	CAP2	CAP, adenylate cyclase-associated protein, 2 (yeast)	NA	ENSG00000112186	10486	FALSE	-1.05252	0.537215
HEEBO-095-HCA95P19	24	0.70581	0.70581	CREM	cAMP responsive element modulator	2352	ENSG00000095794	1390	FALSE	-0.425409	0.280402
HEEBO-046-HCC46K10	24	0.705687	0.705687	ZFP90	zinc finger protein 90 homolog (mouse)	23329	ENSG00000184939	146198	FALSE	0.465244	-0.240444
HEEBO-040-HCC40A24	25	1.05831	0.705538	SVOP	SV2 related protein homolog (rat)	NA	ENSG00000166111	55530	FALSE	-0.67986	0.378446
HEEBO-046-HCC46L18	24	0.705104	0.705104	KLHL18	kelch-like 18 (Drosophila)	NA	ENSG00000114648	23276	FALSE	0.411859	-0.293245
HEEBO-039-HCC39L14	23	1.05766	0.705104	FBXO46	F-box protein 46	25069	ENSG00000177051	23403	FALSE	0.647509	-0.410147
HEEBO-057-HCC57M19	24	0.704968	0.704968	VPS37D	vacuolar protein sorting 37D (yeast)	NA	ENSG00000176428	155382	FALSE	0.480738	-0.22423
HEEBO-057-HCC57M19	24	0.704968	0.704968	VPS37D	vacuolar protein sorting 37D (yeast)	NA	ENSG00000262018	155382	FALSE	0.480738	-0.22423
HEEBO-014-HCC14C14	24	0.704886	0.704886	PARD6B	par-6 partitioning defective 6 homolog beta (C. elegans)	16245	ENSG00000124171	84612	FALSE	0.424244	-0.280642
HEEBO-023-HCC23E23	25	1.05687	0.704581	LONRF2	LON peptidase N-terminal domain and ring finger 2	NA	ENSG00000170500	164832	FALSE	-0.677124	0.379748
HEEBO-097-HCA97F16	25	1.05642	0.704279	CACNB1	calcium channel, voltage-dependent, beta 1 subunit	1401	ENSG00000067191	782	FALSE	-0.655807	0.400611
HEEBO-028-HCC28P6	26	1.58428	0.704127	MMP24	matrix metallopeptidase 24 (membrane-inserted)	7172	ENSG00000125966	10893	FALSE	1.05014	-0.534146
HEEBO-030-HCC30C1	24	0.704109	0.704109	ELMOD2	ELMO/CED-12 domain containing 2	NA	ENSG00000179387	255520	FALSE	0.437345	-0.266764
HEEBO-066-HCC66F3	23	1.05588	0.703918	STK32C	serine/threonine kinase 32C	NA	ENSG00000165752	282974	FALSE	-0.628848	0.427029
HEEBO-058-HCC58L6	25	1.05586	0.703908	CIC	capicua homolog (Drosophila)	NA	ENSG00000079432	23152	TRUE	0.674184	-0.381678
HEEBO-006-HCC6P17	27	2.37516	0.703751	CLDN10	claudin 10	NA	ENSG00000134873	9071	FALSE	-1.61042	0.764742
HEEBO-019-HCC19N7	23	1.05497	0.703316	PRKAB2	protein kinase, AMP-activated, beta 2 non-catalytic subunit	9379	ENSG00000131791	5565	FALSE	0.648432	-0.406543
HEEBO-019-HCC19N7	23	1.05497	0.703316	PRKAB2	protein kinase, AMP-activated, beta 2 non-catalytic subunit	9379	ENSG00000266198	5565	FALSE	0.648432	-0.406543
HEEBO-067-HCC67C16	24	0.703087	0.703087	LDLR	low density lipoprotein receptor (familial hypercholesterolemia)	6547	ENSG00000130164	3949	FALSE	0.452344	-0.250743
HEEBO-067-HCC67C16	24	0.703087	0.703087	LDLR	low density lipoprotein receptor (familial hypercholesterolemia)	6547	LRG_274	3949	FALSE	0.452344	-0.250743
HEEBO-054-HCC54H17	26	1.58148	0.702879	FAM43B	family with sequence similarity 43, member B	NA	ENSG00000183114	163933	FALSE	-1.0501	0.531379
HEEBO-060-HCC60K11	25	1.05405	0.702702	HAGH	hydroxyacylglutathione hydrolase	4805	ENSG00000063854	3029	FALSE	-0.669792	0.384261
HEEBO-038-HCC38H3	25	1.05312	0.702081	RGL3	ral guanine nucleotide dissociation stimulator-like 3	NA	ENSG00000205517	57139	FALSE	-0.717719	0.335402
HEEBO-023-HCC23M18	25	1.05306	0.702042	FAM20A	family with sequence similarity 20, member A	NA	ENSG00000108950	54757	FALSE	0.726165	-0.326898
HEEBO-057-HCC57P23	24	0.701987	0.701987	MYO1F	myosin IF	7600	ENSG00000142347	4542	FALSE	-0.460545	0.241442
HEEBO-057-HCC57P23	24	0.701987	0.701987	MYO1F	myosin IF	7600	ENSG00000262149	4542	FALSE	-0.460545	0.241442
HEEBO-082-HCC82J22	24	0.70192	0.70192	RP9	retinitis pigmentosa 9 (autosomal dominant)	10288	ENSG00000164610	6100	FALSE	0.447623	-0.254297
HEEBO-029-HCC29G11	26	1.57929	0.701907	LASP1	LIM and SH3 protein 1	6513	ENSG00000002834	3927	FALSE	-1.08585	0.493438
HEEBO-086-HCA86J5	25	1.05273	0.701821	IFT81	intraflagellar transport 81 homolog (Chlamydomonas)	14313	ENSG00000122970	28981	TRUE	0.706861	-0.345872
HEEBO-076-HCC76K17	24	0.701772	0.701772	EIF4EBP2	eukaryotic translation initiation factor 4E binding protein 2	3289	ENSG00000148730	1979	FALSE	0.433845	-0.267927
HEEBO-008-HCC8B3	24	0.701612	0.701612	TEX10	testis expressed sequence 10	NA	ENSG00000136891	54881	FALSE	0.469709	-0.231903
HEEBO-021-HCC21G16	25	1.05175	0.701165	NUP62	nucleoporin 62kDa	8066	ENSG00000213024	23636	FALSE	0.682981	-0.368766
HEEBO-029-HCC29K10	25	1.05116	0.700771	ZNF471	zinc finger protein 471	NA	ENSG00000196263	57573	FALSE	0.671567	-0.379589
HEEBO-075-HCC75H23	23	1.0502	0.700132	OR7E126P	olfactory receptor, family 7, subfamily E, member 126 pseudogene	NA	ENSG00000254593	NA	FALSE	0.604843	-0.445355
HEEBO-038-HCC38D17	25	1.04983	0.699884	CCDC37	coiled-coil domain containing 37	NA	ENSG00000163885	348807	FALSE	0.670056	-0.37977
HEEBO-083-HCC83F2	25	1.04954	0.699692	CTBP2	C-terminal binding protein 2	2495	ENSG00000175029	1488	FALSE	0.698025	-0.351513
HEEBO-031-HCC31E1	26	1.57373	0.699434	KCNB1	potassium voltage-gated channel, Shab-related subfamily, member 1	6231	ENSG00000158445	3745	FALSE	-1.0968	0.476922
HEEBO-011-HCC11A23	24	0.699165	0.699165	NCBP2	nuclear cap binding protein subunit 2, 20kDa	7659	ENSG00000114503	22916	FALSE	0.435356	-0.263809
HEEBO-013-HCC13B17	23	1.04824	0.698824	GIMAP4	GTPase, IMAP family member 4	21872	ENSG00000133574	55303	FALSE	-0.634563	0.413673
HEEBO-011-HCC11K6	26	1.57212	0.698721	SLC4A7	solute carrier family 4, sodium bicarbonate cotransporter, member 7	11033	ENSG00000033867	9497	FALSE	1.05393	-0.518188
HEEBO-041-HCC41D8	24	0.698149	0.698149	BAZ2A	bromodomain adjacent to zinc finger domain, 2A	962	ENSG00000076108	11176	FALSE	-0.430114	0.268035
HEEBO-055-HCC55E9	24	0.698049	0.698049	ATP8A2	ATPase, aminophospholipid transporter-like, Class I, type 8A, member 2	13533	ENSG00000132932	51761	FALSE	-0.425046	0.273003
HEEBO-080-HCC80I24	24	0.697352	0.697352	RPL36	ribosomal protein L36	NA	ENSG00000130255	25873	FALSE	0.445293	-0.252059
HEEBO-014-HCC14H5	25	1.04582	0.697211	CLEC14A	C-type lectin domain family 14, member A	NA	ENSG00000176435	161198	FALSE	-0.701346	0.344471
HEEBO-036-HCC36F10	25	1.04528	0.696855	CYLD	cylindromatosis (turban tumor syndrome)	2584	ENSG00000083799	1540	FALSE	-0.692794	0.352489
HEEBO-036-HCC36F10	25	1.04528	0.696855	CYLD	cylindromatosis (turban tumor syndrome)	2584	LRG_491	1540	FALSE	-0.692794	0.352489
HEEBO-098-HCA98F24	24	0.696631	0.696631	AP2S1	adaptor-related protein complex 2, sigma 1 subunit	565	ENSG00000042753	1175	FALSE	-0.434567	0.262064
HEEBO-050-HCC50E4	24	0.696473	0.696473	FANK1	fibronectin type III and ankyrin repeat domains 1	NA	ENSG00000203780	92565	FALSE	-0.448969	0.247504
HEEBO-092-HCA92A2	25	1.04461	0.696404	EAF2	ELL associated factor 2	23115	ENSG00000145088	55840	FALSE	-0.681679	0.362926
HEEBO-036-HCC36N14	25	1.0443	0.696203	NUP107	nucleoporin 107kDa	29914	ENSG00000111581	57122	FALSE	0.685742	-0.358562
HEEBO-091-HCA91G14	24	0.695999	0.695999	WDFY3	WD repeat and FYVE domain containing 3	NA	ENSG00000163625	23001	FALSE	0.436706	-0.259293
HEEBO-018-HCC18C11	27	2.34898	0.695993	ZBED4	zinc finger, BED-type containing 4	NA	ENSG00000100426	9889	FALSE	1.57409	-0.774884
HEEBO-021-HCC21C7	24	0.695614	0.695614	ZNF516	zinc finger protein 516	NA	ENSG00000101493	9658	FALSE	0.427469	-0.268145
HEEBO-004-CTRL4E2	25	1.04298	0.69532	ANXA7	annexin A7	545	ENSG00000138279	310	FALSE	-0.691127	0.351852
HEEBO-037-HCC37N13	24	0.695146	0.695146	TAF1C	TATA box binding protein (TBP)-associated factor, RNA polymerase I, C, 110kDa	11534	ENSG00000103168	9013	TRUE	0.432822	-0.262324
HEEBO-019-HCC19A6	27	2.34506	0.694833	VSNL1	visinin-like 1	12722	ENSG00000163032	7447	FALSE	-1.59433	0.750727
HEEBO-040-HCC40F20	24	0.694527	0.694527	COMTD1	catechol-O-methyltransferase domain containing 1	NA	ENSG00000165644	118881	FALSE	0.464347	-0.23018
HEEBO-066-HCC66J22	26	1.56232	0.694364	MAEL	maelstrom homolog (Drosophila)	NA	ENSG00000143194	84944	FALSE	-1.02742	0.534895
HEEBO-095-HCA95M5	28	3.51378	0.69408	PPP1R14A	protein phosphatase 1, regulatory (inhibitor) subunit 14A	14871	ENSG00000167641	94274	FALSE	-2.41981	1.09396
HEEBO-083-HCC83J3	25	1.04078	0.693852	RLTPR	RGD, leucine-rich repeat, tropomodulin and proline-rich containing protein	NA	ENSG00000159753	146206	FALSE	-0.67805	0.362729
HEEBO-096-HCA96B6	24	0.693597	0.693597	GABBR1	gamma-aminobutyric acid (GABA) B receptor, 1	4070	ENSG00000232632	2550	FALSE	0.448245	-0.245351
HEEBO-096-HCA96B6	24	0.693597	0.693597	GABBR1	gamma-aminobutyric acid (GABA) B receptor, 1	4070	ENSG00000206511	2550	FALSE	0.448245	-0.245351
HEEBO-096-HCA96B6	24	0.693597	0.693597	GABBR1	gamma-aminobutyric acid (GABA) B receptor, 1	4070	ENSG00000237051	2550	FALSE	0.448245	-0.245351
HEEBO-096-HCA96B6	24	0.693597	0.693597	GABBR1	gamma-aminobutyric acid (GABA) B receptor, 1	4070	ENSG00000206466	2550	FALSE	0.448245	-0.245351
HEEBO-096-HCA96B6	24	0.693597	0.693597	GABBR1	gamma-aminobutyric acid (GABA) B receptor, 1	4070	ENSG00000232569	2550	FALSE	0.448245	-0.245351
HEEBO-096-HCA96B6	24	0.693597	0.693597	GABBR1	gamma-aminobutyric acid (GABA) B receptor, 1	4070	ENSG00000204681	2550	FALSE	0.448245	-0.245351
HEEBO-096-HCA96B6	24	0.693597	0.693597	GABBR1	gamma-aminobutyric acid (GABA) B receptor, 1	4070	ENSG00000237112	2550	FALSE	0.448245	-0.245351
HEEBO-096-HCA96H15	25	1.03997	0.693314	CDH23	cadherin-like 23	13733	ENSG00000107736	64072	FALSE	-0.669489	0.370482
HEEBO-096-HCA96H15	25	1.03997	0.693314	CDH23	cadherin-like 23	13733	ENSG00000107736	100653137	FALSE	-0.669489	0.370482
HEEBO-055-HCC55K16	25	1.03983	0.693219	HIST1H2AD	histone 1, H2ad	4729	ENSG00000196866	3013	FALSE	0.671194	-0.368635
HEEBO-070-HCC70M16	24	0.692809	0.692809	ICMT	isoprenylcysteine carboxyl methyltransferase	5350	ENSG00000116237	23463	FALSE	-0.412246	0.280563
HEEBO-025-HCC25P4	24	0.692617	0.692617	XRCC5	X-ray repair complementing defective repair in Chinese hamster cells 5 (double-strand-break rejoining; Ku autoantigen, 80kDa)	12833	ENSG00000079246	7520	FALSE	0.428895	-0.263722
HEEBO-076-HCC76G2	24	0.69256	0.69256	RPL5	ribosomal protein L5	10360	ENSG00000122406	6083	TRUE	0.418893	-0.273667
HEEBO-076-HCC76G2	24	0.69256	0.69256	RPL5	ribosomal protein L5	10360	ENSG00000122406	6125	TRUE	0.418893	-0.273667
HEEBO-007-HCC7E9	24	0.69243	0.69243	MORC4	MORC family CW-type zinc finger 4	NA	ENSG00000133131	79710	FALSE	0.427686	-0.264744
HEEBO-010-HCC10A23	26	1.55671	0.691871	NME5	non-metastatic cells 5, protein expressed in (nucleoside-diphosphate kinase)	7853	ENSG00000112981	8382	FALSE	-1.04199	0.51472
HEEBO-015-HCC15N11	24	0.691315	0.691315	PHF12	PHD finger protein 12	NA	ENSG00000109118	57649	FALSE	0.41249	-0.278825
HEEBO-043-HCC43C1	26	1.5552	0.691201	NNMT	nicotinamide N-methyltransferase	7861	ENSG00000166741	101928916	FALSE	-1.00586	0.549338
HEEBO-043-HCC43C1	26	1.5552	0.691201	NNMT	nicotinamide N-methyltransferase	7861	ENSG00000166741	4837	FALSE	-1.00586	0.549338
HEEBO-125-HCO125P17	24	0.690414	0.690414	NCL	nucleolin	7667	ENSG00000115053	4691	FALSE	0.426292	-0.264121
HEEBO-049-HCC49A24	25	1.03551	0.690339	RCC1	regulator of chromosome condensation 1	1913	ENSG00000180198	1104	FALSE	0.670544	-0.364964
HEEBO-097-HCA97A3	26	1.55299	0.690217	FBLN1	fibulin 1	3600	ENSG00000077942	2192	FALSE	1.05372	-0.499265
HEEBO-049-HCC49E19	24	0.690161	0.690161	GATS	opposite strand transcription unit to STAG3	NA	ENSG00000160844	352954	FALSE	0.46432	-0.22584
HEEBO-102-HCA102O10	25	1.03524	0.690158	FEZ2	fasciculation and elongation protein zeta 2 (zygin II)	3660	ENSG00000171055	9637	FALSE	-0.645857	0.389381
HEEBO-014-HCC14I3	24	0.68998	0.68998	LNX2	ligand of numb-protein X 2	20421	ENSG00000139517	222484	FALSE	0.440461	-0.249519
HEEBO-052-HCC52D21	25	1.03482	0.689881	POGZ	pogo transposable element with ZNF domain	NA	ENSG00000143442	23126	TRUE	0.640525	-0.394296
HEEBO-039-HCC39E21	24	0.689523	0.689523	RGL3	ral guanine nucleotide dissociation stimulator-like 3	NA	ENSG00000205517	57139	FALSE	0.417007	-0.272515
HEEBO-061-HCC61O3	23	1.03416	0.689439	RIT2	Ras-like without CAAX 2	10017	ENSG00000152214	6014	FALSE	-0.540109	0.494049
HEEBO-089-HCA89A11	25	1.03401	0.68934	WHSC1L1	Wolf-Hirschhorn syndrome candidate 1-like 1	12767	ENSG00000147548	54904	FALSE	0.652303	-0.381706
HEEBO-052-HCC52C1	26	1.55058	0.689146	SEMA6C	sema domain, transmembrane domain (TM), and cytoplasmic domain, (semaphorin) 6C	10740	ENSG00000143434	10500	FALSE	1.03242	-0.518158
HEEBO-093-HCA93B9	24	0.688962	0.688962	MAPK10	mitogen-activated protein kinase 10	6872	ENSG00000109339	5602	FALSE	-0.443478	0.245484
HEEBO-055-HCC55B24	27	2.32513	0.688927	ANXA11	annexin A11	535	ENSG00000122359	311	FALSE	-1.58232	0.742804
HEEBO-029-HCC29K19	24	0.688748	0.688748	RAD52	RAD52 homolog (S. cerevisiae)	9824	ENSG00000002016	5893	FALSE	0.413694	-0.275054
HEEBO-016-HCC16H22	24	0.688694	0.688694	HTR1A	5-hydroxytryptamine (serotonin) receptor 1A	5286	ENSG00000178394	3350	FALSE	0.434338	-0.254356
HEEBO-076-HCC76H2	24	0.688087	0.688087	OR2M1P	olfactory receptor, family 2, subfamily M, member 1 pseudogene	NA	ENSG00000177233	388762	FALSE	-0.418213	0.269874
HEEBO-010-HCC10H17	26	1.54783	0.687925	C1orf53	chromosome 1 open reading frame 53	NA	ENSG00000203724	388722	FALSE	-1.02491	0.522925
HEEBO-020-HCC20A6	25	1.03094	0.687292	EHMT1	euchromatic histone-lysine N-methyltransferase 1	24650	ENSG00000181090	79813	FALSE	0.644307	-0.386631
HEEBO-100-HCA100C16	24	0.687231	0.687231	MACF1	microtubule-actin crosslinking factor 1	13664	ENSG00000127603	23499	TRUE	0.422736	-0.264494
HEEBO-033-HCC33K13	27	2.31775	0.686739	CHN1	chimerin (chimaerin) 1	1943	ENSG00000128656	1123	FALSE	-1.54748	0.770266
HEEBO-052-HCC52L5	24	0.686568	0.686568	ASB6	ankyrin repeat and SOCS box-containing 6	NA	ENSG00000148331	140459	FALSE	0.425505	-0.261063
HEEBO-037-HCC37F6	26	1.54478	0.686567	CHD5	chromodomain helicase DNA binding protein 5	NA	ENSG00000116254	26038	FALSE	-1.03027	0.514502
HEEBO-037-HCC37F6	26	1.54478	0.686567	CHD5	chromodomain helicase DNA binding protein 5	NA	ENSG00000116254	101928723	FALSE	-1.03027	0.514502
HEEBO-006-HCC6N24	27	2.31584	0.686175	ANLN	anillin, actin binding protein (scraps homolog, Drosophila)	NA	ENSG00000011426	54443	FALSE	-1.61305	0.702793
HEEBO-016-HCC16A7	27	2.31554	0.686086	CCK	cholecystokinin	1569	ENSG00000187094	885	FALSE	-1.57033	0.745211
HEEBO-067-HCC67F16	23	1.02881	0.685871	NRIP3	nuclear receptor interacting protein 3	NA	ENSG00000175352	56675	FALSE	-0.582048	0.446759
HEEBO-027-HCC27P12	23	1.02846	0.685641	NT5C1B	5'-nucleotidase, cytosolic IB	NA	ENSG00000185013	93034	FALSE	-0.652468	0.375994
HEEBO-027-HCC27P12	23	1.02846	0.685641	NT5C1B	5'-nucleotidase, cytosolic IB	NA	ENSG00000185013	100526794	FALSE	-0.652468	0.375994
HEEBO-047-HCC47B10	23	1.02773	0.685152	ZDHHC14	zinc finger, DHHC-type containing 14	NA	ENSG00000175048	79683	FALSE	-0.583273	0.444454
HEEBO-008-HCC8M3	24	0.684722	0.684722	SOX7	SRY (sex determining region Y)-box 7	NA	ENSG00000171056	83595	FALSE	-0.435913	0.248809
HEEBO-029-HCC29D3	24	0.684377	0.684377	NUP62	nucleoporin 62kDa	8066	ENSG00000213024	23636	FALSE	0.402766	-0.281611
HEEBO-103-HCA103B5	25	1.02588	0.683917	VIM	vimentin	12692	ENSG00000026025	7431	FALSE	0.623806	-0.402069
HEEBO-030-HCC30I1	25	1.0251	0.683398	PRMT8	protein arginine methyltransferase 8	NA	ENSG00000111218	56341	FALSE	-0.650005	0.375092
HEEBO-106-HCA106A24	24	0.682808	0.682808	NFYA	nuclear transcription factor Y, alpha	7804	ENSG00000001167	4800	FALSE	0.441297	-0.24151
HEEBO-102-HCA102D13	28	3.45651	0.682768	NNAT	neuronatin	7860	ENSG00000053438	4826	FALSE	2.40963	-1.04689
HEEBO-082-HCC82L9	23	1.02414	0.682758	FOXC1	forkhead box C1	3800	ENSG00000054598	2296	FALSE	0.644678	-0.379459
HEEBO-020-HCC20P11	26	1.53559	0.682484	KCNAB1	potassium voltage-gated channel, shaker-related subfamily, beta member 1	6228	ENSG00000169282	7881	FALSE	-1.03348	0.502107
HEEBO-049-HCC49A14	24	0.68147	0.68147	CEP290	centrosomal protein 290kDa	NA	ENSG00000198707	80184	TRUE	0.423209	-0.258261
HEEBO-092-HCA92N3	26	1.53292	0.6813	OIP5	Opa interacting protein 5	20300	ENSG00000104147	11339	FALSE	1.04134	-0.491586
HEEBO-088-HCA88J21	24	0.68102	0.68102	COL6A2	collagen, type VI, alpha 2	2212	LRG_476	1292	TRUE	0.417305	-0.263714
HEEBO-088-HCA88J21	24	0.68102	0.68102	COL6A2	collagen, type VI, alpha 2	2212	ENSG00000142173	1292	TRUE	0.417305	-0.263714
HEEBO-036-HCC36K21	25	1.02067	0.680447	RPSA	ribosomal protein SA	6502	ENSG00000168028	574040	FALSE	0.674677	-0.345993
HEEBO-036-HCC36K21	25	1.02067	0.680447	RPSA	ribosomal protein SA	6502	ENSG00000168028	6044	FALSE	0.674677	-0.345993
HEEBO-036-HCC36K21	25	1.02067	0.680447	RPSA	ribosomal protein SA	6502	ENSG00000168028	3921	FALSE	0.674677	-0.345993
HEEBO-089-HCA89H10	25	1.02034	0.680229	GART	phosphoribosylglycinamide formyltransferase, phosphoribosylglycinamide synthetase, phosphoribosylaminoimidazole synthetase	4163	ENSG00000159131	2618	FALSE	0.668239	-0.352105
HEEBO-089-HCA89H10	25	1.02034	0.680229	GART	phosphoribosylglycinamide formyltransferase, phosphoribosylglycinamide synthetase, phosphoribosylaminoimidazole synthetase	4163	ENSG00000262473	2618	FALSE	0.668239	-0.352105
HEEBO-025-HCC25I8	25	1.02031	0.680207	MR1	major histocompatibility complex, class I-related	4975	ENSG00000153029	3140	FALSE	-0.709457	0.310854
HEEBO-030-HCC30J1	23	1.02029	0.68019	WNK2	WNK lysine deficient protein kinase 2	14542	ENSG00000165238	65268	FALSE	0.608843	-0.411443
HEEBO-039-HCC39M14	26	1.53018	0.680079	RNF180	ring finger protein 180	NA	ENSG00000164197	285671	FALSE	1.03232	-0.497859
HEEBO-044-HCC44B2	25	1.02003	0.68002	CA12	carbonic anhydrase XII	1371	ENSG00000074410	771	FALSE	0.677751	-0.342279
HEEBO-103-HCA103F4	25	1.01912	0.679412	MRPS25	mitochondrial ribosomal protein S25	NA	ENSG00000131368	64432	FALSE	-0.639039	0.380079
HEEBO-098-HCA98P19	25	1.01909	0.679396	CASP9	caspase 9, apoptosis-related cysteine peptidase	1511	ENSG00000132906	842	FALSE	-0.642831	0.376263
HEEBO-008-HCC8P5	23	1.01881	0.679207	RNF182	ring finger protein 182	NA	ENSG00000180537	221687	FALSE	0.598726	-0.420084
HEEBO-097-HCA97J4	24	0.679019	0.679019	UTY	ubiquitously transcribed tetratricopeptide repeat gene, Y-linked	12638	ENSG00000183878	7404	FALSE	0.43835	-0.240669
HEEBO-005-HCC5D17	26	1.52755	0.67891	SCN3A	sodium channel, voltage-gated, type III, alpha	10590	ENSG00000153253	6328	FALSE	1.0377	-0.489845
HEEBO-036-HCC36M11	26	1.52604	0.678238	ATP6V1B2	ATPase, H+ transporting, lysosomal 56/58kDa, V1 subunit B2	854	ENSG00000147416	526	FALSE	-1.02167	0.504371
HEEBO-024-HCC24C24	26	1.52519	0.677861	USP3	ubiquitin specific peptidase 3	12626	ENSG00000140455	9960	FALSE	1.02998	-0.495211
HEEBO-092-HCA92O2	25	1.01665	0.677766	EEF1B2	eukaryotic translation elongation factor 1 beta 2	3208	ENSG00000114942	1933	FALSE	0.686607	-0.330042
HEEBO-092-HCA92O2	25	1.01665	0.677766	EEF1B2	eukaryotic translation elongation factor 1 beta 2	3208	ENSG00000114942	619569	FALSE	0.686607	-0.330042
HEEBO-020-HCC20G19	26	1.52427	0.677453	ZCCHC14	zinc finger, CCHC domain containing 14	NA	ENSG00000140948	23174	FALSE	0.965245	-0.559024
HEEBO-009-HCC9C1	27	2.28587	0.677295	MET	met proto-oncogene (hepatocyte growth factor receptor)	7029	ENSG00000105976	4233	FALSE	-1.54807	0.737801
HEEBO-040-HCC40P6	25	1.01444	0.676292	SQRDL	sulfide quinone reductase-like (yeast)	NA	ENSG00000137767	58472	FALSE	-0.678196	0.336242
HEEBO-082-HCC82D12	23	1.01359	0.675728	TAF1A	TATA box binding protein (TBP)-associated factor, RNA polymerase I, A, 48kDa	11532	ENSG00000143498	9015	FALSE	0.603493	-0.410099
HEEBO-052-HCC52N1	24	0.67565	0.67565	ZBTB20	zinc finger and BTB domain containing 20	13503	ENSG00000181722	26137	FALSE	0.410072	-0.265578
HEEBO-082-HCC82M24	27	2.28009	0.675582	PRSS2	protease, serine, 2 (trypsin 2)	9483	ENSG00000262739	5645	FALSE	-1.50929	0.770803
HEEBO-017-HCC17B6	24	0.675559	0.675559	ZNF251	zinc finger protein 251	NA	ENSG00000198169	90987	FALSE	0.404402	-0.271157
HEEBO-006-HCC6K15	25	1.0131	0.675399	HIST1H2AC	histone 1, H2ac	4733	ENSG00000180573	8334	FALSE	-0.67784	0.335259
HEEBO-016-HCC16D24	24	0.675307	0.675307	SGOL2	shugoshin-like 2 (S. pombe)	NA	ENSG00000163535	151246	FALSE	0.403591	-0.271717
HEEBO-058-HCC58N22	24	0.675207	0.675207	MYL4	myosin, light polypeptide 4, alkali; atrial, embryonic	7585	ENSG00000198336	4635	FALSE	0.435398	-0.23981
HEEBO-073-HCC73B14	24	0.67499	0.67499	SDCCAG3	serologically defined colon cancer antigen 3	NA	ENSG00000165689	10807	FALSE	0.424971	-0.250019
HEEBO-012-HCC12M16	23	1.01247	0.674977	FRMD4B	FERM domain containing 4B	NA	ENSG00000114541	23150	FALSE	0.598759	-0.413706
HEEBO-012-HCC12P10	24	0.674796	0.674796	KCNN2	potassium intermediate/small conductance calcium-activated channel, subfamily N, member 2	6291	ENSG00000080709	3781	FALSE	-0.438223	0.236574
HEEBO-032-HCC32L23	24	0.674711	0.674711	EHMT2	euchromatic histone-lysine N-methyltransferase 2	14129	ENSG00000232045	10919	FALSE	0.417298	-0.257414
HEEBO-032-HCC32L23	24	0.674711	0.674711	EHMT2	euchromatic histone-lysine N-methyltransferase 2	14129	ENSG00000227333	10919	FALSE	0.417298	-0.257414
HEEBO-032-HCC32L23	24	0.674711	0.674711	EHMT2	euchromatic histone-lysine N-methyltransferase 2	14129	ENSG00000204371	10919	FALSE	0.417298	-0.257414
HEEBO-032-HCC32L23	24	0.674711	0.674711	EHMT2	euchromatic histone-lysine N-methyltransferase 2	14129	ENSG00000236759	10919	FALSE	0.417298	-0.257414
HEEBO-032-HCC32L23	24	0.674711	0.674711	EHMT2	euchromatic histone-lysine N-methyltransferase 2	14129	ENSG00000206376	10919	FALSE	0.417298	-0.257414
HEEBO-032-HCC32L23	24	0.674711	0.674711	EHMT2	euchromatic histone-lysine N-methyltransferase 2	14129	ENSG00000238134	10919	FALSE	0.417298	-0.257414
HEEBO-032-HCC32L23	24	0.674711	0.674711	EHMT2	euchromatic histone-lysine N-methyltransferase 2	14129	ENSG00000224143	10919	FALSE	0.417298	-0.257414
HEEBO-032-HCC32N23	24	0.674404	0.674404	EP300	E1A binding protein p300	3373	ENSG00000100393	2033	TRUE	0.403077	-0.271326
HEEBO-024-HCC24N23	26	1.51575	0.673667	MAPK10	mitogen-activated protein kinase 10	6872	ENSG00000109339	5602	FALSE	-1.0094	0.50635
HEEBO-089-HCA89M1	24	0.673245	0.673245	NFAT5	nuclear factor of activated T-cells 5, tonicity-responsive	7774	ENSG00000102908	10725	FALSE	0.425693	-0.247552
HEEBO-093-HCA93D13	26	1.51462	0.673166	MACF1	microtubule-actin crosslinking factor 1	13664	ENSG00000127603	23499	TRUE	0.980116	-0.534508
HEEBO-099-HCA99O11	26	1.51421	0.672983	TRIOBP	TRIO and F-actin binding protein	17009	ENSG00000100106	11078	FALSE	1.01973	-0.494482
HEEBO-061-HCC61O12	25	1.00931	0.672875	ZNF43	zinc finger protein 43 (HTF6)	13109	ENSG00000262928	7594	FALSE	0.662698	-0.346615
HEEBO-061-HCC61O12	25	1.00931	0.672875	ZNF43	zinc finger protein 43 (HTF6)	13109	ENSG00000198521	7594	FALSE	0.662698	-0.346615
HEEBO-014-HCC14E16	26	1.512	0.671999	ATP5L	ATP synthase, H+ transporting, mitochondrial F0 complex, subunit G	NA	ENSG00000268551	10632	FALSE	-1.01996	0.492034
HEEBO-014-HCC14E16	26	1.512	0.671999	ATP5L	ATP synthase, H+ transporting, mitochondrial F0 complex, subunit G	NA	ENSG00000167283	10632	FALSE	-1.01996	0.492034
HEEBO-096-HCA96I14	24	0.671863	0.671863	NECAP2	NECAP endocytosis associated 2	NA	ENSG00000157191	55707	FALSE	0.459105	-0.212758
HEEBO-078-HCC78K8	24	0.671556	0.671556	DRD5P2	dopamine receptor D5 pseudogene 2	NA	ENSG00000264145	NA	FALSE	-0.403971	0.267585
HEEBO-078-HCC78K8	24	0.671556	0.671556	DRD5P2	dopamine receptor D5 pseudogene 2	NA	ENSG00000175658	NA	FALSE	-0.403971	0.267585
HEEBO-018-HCC18B11	24	0.67134	0.67134	PIAS2	protein inhibitor of activated STAT, 2	17311	ENSG00000078043	9063	FALSE	-0.418503	0.252837
HEEBO-038-HCC38O11	26	1.51001	0.671118	ELL2	elongation factor, RNA polymerase II, 2	17064	ENSG00000118985	22936	FALSE	-1.01773	0.492285
HEEBO-022-HCC22O19	25	1.00649	0.670993	TROVE2	TROVE domain family, member 2	11313	ENSG00000116747	6738	FALSE	0.640113	-0.366377
HEEBO-024-HCC24K12	26	1.50886	0.670603	RPRML	reprimo-like	NA	ENSG00000179673	388394	FALSE	-1.02829	0.480562
HEEBO-019-HCC19E11	23	1.00583	0.670556	SHE	Src homology 2 domain containing E	NA	ENSG00000169291	126669	FALSE	-0.61594	0.389893
HEEBO-072-HCC72F10	24	0.670461	0.670461	DAZAP2	DAZ associated protein 2	2684	ENSG00000183283	9802	FALSE	-0.45101	0.219451
HEEBO-012-HCC12A16	26	1.50854	0.670461	ID4	inhibitor of DNA binding 4, dominant negative helix-loop-helix protein	5363	ENSG00000172201	3400	FALSE	0.971723	-0.536813
HEEBO-081-HCC81F11	25	1.00554	0.670362	ELF2	E74-like factor 2 (ets domain transcription factor)	NA	ENSG00000109381	1998	FALSE	0.648712	-0.356831
HEEBO-026-HCC26B17	24	0.670227	0.670227	LARGE	like-glycosyltransferase	6511	ENSG00000133424	9215	FALSE	-0.413155	0.257072
HEEBO-026-HCC26I3	23	1.00528	0.670189	ETV2	ets variant gene 2	3491	ENSG00000105672	2116	FALSE	0.619743	-0.38554
HEEBO-014-HCC14I10	25	1.00504	0.670028	SETD1B	SET domain containing 1B	NA	ENSG00000139718	23067	FALSE	0.630842	-0.374199
HEEBO-102-HCA102K13	23	1.00464	0.66976	PMP22	peripheral myelin protein 22	9118	LRG_263	5376	FALSE	-0.609226	0.395414
HEEBO-102-HCA102K13	23	1.00464	0.66976	PMP22	peripheral myelin protein 22	9118	ENSG00000109099	5376	FALSE	-0.609226	0.395414
HEEBO-006-HCC6K18	25	1.00426	0.669506	PHF6	PHD finger protein 6	18145	ENSG00000156531	84295	FALSE	0.643113	-0.361146
HEEBO-033-HCC33P14	24	0.669395	0.669395	DLL1	delta-like 1 (Drosophila)	2908	ENSG00000198719	28514	FALSE	0.378721	-0.290674
HEEBO-048-HCC48E22	24	0.66902	0.66902	PRTN3	proteinase 3 (serine proteinase, neutrophil, Wegener granulomatosis autoantigen)	9495	ENSG00000196415	5657	FALSE	-0.42439	0.24463
HEEBO-017-HCC17E6	23	1.00312	0.668748	CREM	cAMP responsive element modulator	2352	ENSG00000095794	1390	FALSE	-0.586015	0.417106
HEEBO-090-HCA90O18	23	1.00281	0.668542	CAMK1	calcium/calmodulin-dependent protein kinase I	1459	ENSG00000134072	8536	FALSE	-0.579725	0.423089
HEEBO-038-HCC38I8	26	1.50395	0.668424	SPINK2	serine peptidase inhibitor, Kazal type 2 (acrosin-trypsin inhibitor)	11245	ENSG00000128040	6691	FALSE	-1.03554	0.46841
HEEBO-090-HCA90C11	25	1.00247	0.668316	KLF12	Kruppel-like factor 12	6346	ENSG00000118922	11278	TRUE	0.578551	-0.423923
HEEBO-013-HCC13E4	21	2.25514	0.668189	CALB1	calbindin 1, 28kDa	1434	ENSG00000104327	793	FALSE	-1.13482	1.12032
HEEBO-082-HCC82O7	23	1.00208	0.668054	PGAM1	phosphoglycerate mutase 1 (brain)	8888	ENSG00000171314	5223	FALSE	-0.588937	0.413144
HEEBO-097-HCA97I8	24	0.667785	0.667785	CDH23	cadherin-like 23	13733	ENSG00000107736	64072	FALSE	0.411208	-0.256577
HEEBO-097-HCA97I8	24	0.667785	0.667785	CDH23	cadherin-like 23	13733	ENSG00000107736	100653137	FALSE	0.411208	-0.256577
HEEBO-053-HCC53B2	26	1.50244	0.667753	ZSWIM5	zinc finger, SWIM-type containing 5	NA	ENSG00000162415	57643	FALSE	1.04763	-0.454815
HEEBO-002-CTRL2I18	24	0.667133	0.667133	CTSD	cathepsin D (lysosomal aspartyl peptidase)	2529	ENSG00000117984	1509	FALSE	-0.428306	0.238827
HEEBO-060-HCC60L22	26	1.49996	0.666647	ATP6V1E1	ATPase, H+ transporting, lysosomal 31kDa, V1 subunit E1	857	ENSG00000131100	529	FALSE	-0.96055	0.539407
HEEBO-055-HCC55J24	23	0.999412	0.666275	GAPDHS	glyceraldehyde-3-phosphate dehydrogenase, spermatogenic	24864	ENSG00000105679	26330	FALSE	-0.630996	0.368416
HEEBO-031-HCC31P8	27	2.24687	0.665741	SDK1	sidekick homolog 1 (chicken)	19307	ENSG00000146555	221935	FALSE	1.54508	-0.701798
HEEBO-010-HCC10M1	25	0.997546	0.66503	VIM	vimentin	12692	ENSG00000026025	7431	FALSE	0.585834	-0.411712
HEEBO-018-HCC18A13	24	0.664977	0.664977	C9orf64	chromosome 9 open reading frame 64	NA	ENSG00000165118	84267	FALSE	0.414306	-0.250671
HEEBO-060-HCC60H13	25	0.997091	0.664727	CA7	carbonic anhydrase VII	1381	ENSG00000168748	766	FALSE	-0.647636	0.349455
HEEBO-010-HCC10O3	28	3.36345	0.664385	MELK	maternal embryonic leucine zipper kinase	16870	ENSG00000165304	9833	FALSE	2.28076	-1.08268
HEEBO-066-HCC66P22	24	0.664231	0.664231	FBXO46	F-box protein 46	25069	ENSG00000177051	23403	FALSE	0.405159	-0.259071
HEEBO-014-HCC14D22	25	0.996311	0.664207	KIAA0408	KIAA0408	NA	ENSG00000189367	9729	FALSE	0.645805	-0.350507
HEEBO-014-HCC14D22	25	0.996311	0.664207	KIAA0408	KIAA0408	NA	ENSG00000189367	387104	FALSE	0.645805	-0.350507
HEEBO-016-HCC16P5	27	2.24102	0.664005	ELOVL7	ELOVL family member 7, elongation of long chain fatty acids (yeast)	NA	ENSG00000164181	79993	FALSE	-1.57913	0.661892
HEEBO-012-HCC12B9	24	0.663933	0.663933	ZC3H6	zinc finger CCCH-type containing 6	NA	ENSG00000188177	376940	TRUE	0.383858	-0.280075
HEEBO-091-HCA91K4	25	0.995705	0.663803	ELF2	E74-like factor 2 (ets domain transcription factor)	NA	ENSG00000109381	1998	FALSE	0.62447	-0.371234
HEEBO-058-HCC58P13	23	0.995077	0.663385	STX1A	syntaxin 1A (brain)	11433	ENSG00000263024	6804	FALSE	-0.572055	0.423022
HEEBO-058-HCC58P13	23	0.995077	0.663385	STX1A	syntaxin 1A (brain)	11433	ENSG00000106089	6804	FALSE	-0.572055	0.423022
HEEBO-017-HCC17M8	25	0.994608	0.663072	CDKAL1	CDK5 regulatory subunit associated protein 1-like 1	NA	ENSG00000145996	54901	FALSE	0.644622	-0.349986
HEEBO-027-HCC27J9	23	0.993279	0.662186	MX2	myxovirus (influenza virus) resistance 2 (mouse)	7533	ENSG00000183486	4600	FALSE	-0.656255	0.337024
HEEBO-017-HCC17O15	25	0.993201	0.662134	ZNF195	zinc finger protein 195	12986	ENSG00000005801	7748	FALSE	0.668626	-0.324575
HEEBO-056-HCC56P20	25	0.992703	0.661802	IZUMO1	izumo sperm-egg fusion 1	28539	ENSG00000182264	284359	FALSE	-0.643407	0.349296
HEEBO-093-HCA93M4	27	2.23322	0.661696	EZH2	enhancer of zeste homolog 2 (Drosophila)	3527	ENSG00000106462	2146	FALSE	1.51941	-0.713814
HEEBO-074-HCC74G9	23	0.991566	0.661044	GPR116	G protein-coupled receptor 116	NA	ENSG00000069122	221395	FALSE	-0.627406	0.36416
HEEBO-034-HCC34H1	24	0.660956	0.660956	NPL	N-acetylneuraminate pyruvate lyase (dihydrodipicolinate synthase)	NA	ENSG00000135838	80896	FALSE	-0.457816	0.20314
HEEBO-035-HCC35O17	22	1.48416	0.659629	TNNI3K	TNNI3 interacting kinase	NA	ENSG00000116783	100526835	FALSE	-0.823821	0.660344
HEEBO-035-HCC35O17	22	1.48416	0.659629	TNNI3K	TNNI3 interacting kinase	NA	ENSG00000116783	51086	FALSE	-0.823821	0.660344
HEEBO-009-HCC9E19	24	0.659339	0.659339	ZNF146	zinc finger protein 146	12931	ENSG00000167635	7705	FALSE	0.386088	-0.273251
HEEBO-033-HCC33O20	25	0.988586	0.659058	HS6ST3	heparan sulfate 6-O-sulfotransferase 3	19134	ENSG00000185352	266722	FALSE	-0.628305	0.360281
HEEBO-022-HCC22B5	24	0.658825	0.658825	HS6ST2	heparan sulfate 6-O-sulfotransferase 2	19133	ENSG00000171004	90161	FALSE	-0.392376	0.26645
HEEBO-011-HCC11L12	25	0.98813	0.658753	CLK1	CDC-like kinase 1	2068	ENSG00000013441	1195	FALSE	0.603703	-0.384427
HEEBO-089-HCA89I24	26	1.48197	0.658654	PCDHGA1	protocadherin gamma subfamily A, 1	8696	ENSG00000204956	56114	FALSE	0.963371	-0.518601
HEEBO-025-HCC25A10	26	1.48169	0.658529	PBX4	pre-B-cell leukemia transcription factor 4	13403	ENSG00000105717	80714	FALSE	1.0129	-0.468785
HEEBO-011-HCC11N9	26	1.48096	0.658203	EFNB2	ephrin-B2	3227	ENSG00000125266	1948	FALSE	0.996802	-0.484154
HEEBO-075-HCC75H24	24	0.658187	0.658187	PCBD2	pterin-4 alpha-carbinolamine dehydratase/dimerization cofactor of hepatocyte nuclear factor 1 alpha (TCF1) 2	24474	ENSG00000132570	84105	FALSE	0.359771	-0.298416
HEEBO-024-HCC24N14	25	0.987063	0.658042	LIN7C	lin-7 homolog C (C. elegans)	NA	ENSG00000148943	55327	FALSE	0.639638	-0.347425
HEEBO-051-HCC51C8	24	0.657921	0.657921	SENP5	SUMO1/sentrin specific peptidase 5	NA	ENSG00000119231	205564	FALSE	-0.425006	0.232915
HEEBO-088-HCA88D13	25	0.986567	0.657712	ABCA9	ATP-binding cassette, sub-family A (ABC1), member 9	NA	ENSG00000154258	10350	FALSE	-0.64422	0.342347
HEEBO-028-HCC28L2	24	0.657684	0.657684	MRPS9	mitochondrial ribosomal protein S9	NA	ENSG00000135972	64965	FALSE	-0.380302	0.277382
HEEBO-053-HCC53O12	24	0.657505	0.657505	ARMCX4	armadillo repeat containing, X-linked 4	NA	ENSG00000196440	100131755	FALSE	0.395777	-0.261728
HEEBO-053-HCC53O12	24	0.657505	0.657505	ARMCX4	armadillo repeat containing, X-linked 4	NA	ENSG00000268722	100131755	FALSE	0.395777	-0.261728
HEEBO-125-HCO125E20	24	0.657372	0.657372	RPL32	ribosomal protein L32	NA	ENSG00000144713	6161	FALSE	0.420155	-0.237217
HEEBO-071-HCC71D16	24	0.657226	0.657226	COX8A	cytochrome c oxidase subunit 8A (ubiquitous)	2294	ENSG00000176340	1351	FALSE	-0.394788	0.262438
HEEBO-043-HCC43O15	24	0.656997	0.656997	PHF21A	PHD finger protein 21A	24156	ENSG00000135365	51317	FALSE	0.375066	-0.281931
HEEBO-008-HCC8F13	23	0.985078	0.656718	ZNF543	zinc finger protein 543	NA	ENSG00000178229	125919	FALSE	0.605789	-0.379289
HEEBO-064-HCC64F18	26	1.47737	0.656607	NT5DC2	5'-nucleotidase domain containing 2	NA	ENSG00000168268	64943	FALSE	0.985352	-0.492015
HEEBO-041-HCC41F7	23	0.984338	0.656225	FABP3	fatty acid binding protein 3, muscle and heart (mammary-derived growth inhibitor)	3557	ENSG00000121769	2170	FALSE	-0.559773	0.424564
HEEBO-070-HCC70K4	24	0.656113	0.656113	RPL29	ribosomal protein L29	10331	ENSG00000162244	6159	FALSE	0.458522	-0.197591
HEEBO-069-HCC69K10	26	1.47596	0.655984	PAIP1	poly(A) binding protein interacting protein 1	16945	ENSG00000172239	10605	FALSE	-0.963614	0.51235
HEEBO-043-HCC43F19	25	0.983732	0.655822	SFT2D3	SFT2 domain containing 3	NA	ENSG00000173349	84826	FALSE	0.643169	-0.340563
HEEBO-056-HCC56G9	25	0.983657	0.655771	FAM57B	family with sequence similarity 57, member B	NA	ENSG00000149926	100996332	FALSE	0.653409	-0.330248
HEEBO-056-HCC56G9	25	0.983657	0.655771	FAM57B	family with sequence similarity 57, member B	NA	ENSG00000149926	83723	FALSE	0.653409	-0.330248
HEEBO-102-HCA102G19	24	0.655721	0.655721	SLC22A17	solute carrier family 22 (organic cation transporter), member 17	NA	ENSG00000092096	51310	FALSE	-0.389553	0.266168
HEEBO-007-HCC7L15	26	1.47536	0.655717	ARHGAP11A	Rho GTPase activating protein 11A	NA	ENSG00000198826	9824	FALSE	0.993982	-0.481382
HEEBO-074-HCC74D11	24	0.655672	0.655672	RPS29	ribosomal protein S29	10419	ENSG00000213741	6235	FALSE	0.41344	-0.242232
HEEBO-069-HCC69I14	24	0.65566	0.65566	CLTB	clathrin, light polypeptide (Lcb)	2091	ENSG00000175416	1212	FALSE	-0.413002	0.242657
HEEBO-099-HCA99E21	24	0.65521	0.65521	MRPS33	mitochondrial ribosomal protein S33	NA	ENSG00000090263	51650	FALSE	-0.392007	0.263203
HEEBO-024-HCC24N20	24	0.655163	0.655163	CCAR1	cell division cycle and apoptosis regulator 1	NA	ENSG00000060339	55749	FALSE	0.41204	-0.243122
HEEBO-088-HCA88K8	26	1.47342	0.654854	BCOR	BCL6 co-repressor	20893	ENSG00000183337	54880	FALSE	0.96005	-0.513371
HEEBO-047-HCC47A21	22	1.47248	0.654437	TBXAS1	thromboxane A synthase 1 (platelet, cytochrome P450, family 5, subfamily A)	11609	ENSG00000059377	6916	FALSE	-0.832437	0.640047
HEEBO-079-HCC79K23	26	1.47209	0.654261	ZNF440	zinc finger protein 440	NA	ENSG00000171295	126070	FALSE	0.976568	-0.495519
HEEBO-053-HCC53F20	24	0.6542	0.6542	TTLL11	tubulin tyrosine ligase-like family, member 11	NA	ENSG00000175764	158135	FALSE	-0.396928	0.257272
HEEBO-052-HCC52O9	25	0.980746	0.653831	ARF3	ADP-ribosylation factor 3	654	ENSG00000134287	377	FALSE	-0.665121	0.315625
HEEBO-092-HCA92D4	24	0.653667	0.653667	AMPD3	adenosine monophosphate deaminase (isoform E)	470	ENSG00000133805	100130460	FALSE	-0.409125	0.244542
HEEBO-092-HCA92D4	24	0.653667	0.653667	AMPD3	adenosine monophosphate deaminase (isoform E)	470	ENSG00000133805	272	FALSE	-0.409125	0.244542
HEEBO-126-HCX126A9	26	1.47023	0.653437	RPL7A	ribosomal protein L7a	10364	ENSG00000148303	26815	FALSE	0.990083	-0.480149
HEEBO-126-HCX126A9	26	1.47023	0.653437	RPL7A	ribosomal protein L7a	10364	ENSG00000148303	26814	FALSE	0.990083	-0.480149
HEEBO-126-HCX126A9	26	1.47023	0.653437	RPL7A	ribosomal protein L7a	10364	ENSG00000260501	26815	FALSE	0.990083	-0.480149
HEEBO-126-HCX126A9	26	1.47023	0.653437	RPL7A	ribosomal protein L7a	10364	ENSG00000260501	26814	FALSE	0.990083	-0.480149
HEEBO-126-HCX126A9	26	1.47023	0.653437	RPL7A	ribosomal protein L7a	10364	ENSG00000260501	6130	FALSE	0.990083	-0.480149
HEEBO-126-HCX126A9	26	1.47023	0.653437	RPL7A	ribosomal protein L7a	10364	ENSG00000260501	26820	FALSE	0.990083	-0.480149
HEEBO-126-HCX126A9	26	1.47023	0.653437	RPL7A	ribosomal protein L7a	10364	ENSG00000148303	6130	FALSE	0.990083	-0.480149
HEEBO-126-HCX126A9	26	1.47023	0.653437	RPL7A	ribosomal protein L7a	10364	ENSG00000148303	26820	FALSE	0.990083	-0.480149
HEEBO-060-HCC60C14	24	0.653024	0.653024	MAPKAPK2	mitogen-activated protein kinase-activated protein kinase 2	6887	ENSG00000266641	9261	FALSE	0.407508	-0.245516
HEEBO-060-HCC60C14	24	0.653024	0.653024	MAPKAPK2	mitogen-activated protein kinase-activated protein kinase 2	6887	ENSG00000162889	9261	FALSE	0.407508	-0.245516
HEEBO-037-HCC37A3	25	0.979073	0.652715	DOT1L	DOT1-like, histone H3 methyltransferase (S. cerevisiae)	24948	ENSG00000104885	84444	FALSE	0.651189	-0.327884
HEEBO-014-HCC14I20	22	1.46828	0.652569	FYB	FYN binding protein (FYB-120/130)	4036	ENSG00000082074	2533	FALSE	-0.880706	0.587575
HEEBO-025-HCC25H7	24	0.651561	0.651561	SMAD3	SMAD, mothers against DPP homolog 3 (Drosophila)	6769	ENSG00000166949	4088	FALSE	-0.425354	0.226207
HEEBO-027-HCC27D12	23	0.976569	0.651046	CTBS	chitobiase, di-N-acetyl-	2496	ENSG00000117151	1486	FALSE	-0.661609	0.31496
HEEBO-058-HCC58O1	24	0.650756	0.650756	PAFAH1B2	platelet-activating factor acetylhydrolase, isoform Ib, beta subunit 30kDa	8575	ENSG00000168092	5049	FALSE	0.403119	-0.247637
HEEBO-007-HCC7A14	22	1.46383	0.65059	EDN3	endothelin 3	3178	ENSG00000124205	1908	FALSE	-0.841333	0.622494
HEEBO-040-HCC40E16	23	0.975457	0.650305	ABCG2	ATP-binding cassette, sub-family G (WHITE), member 2	74	ENSG00000118777	9429	FALSE	-0.566489	0.408968
HEEBO-028-HCC28H15	27	2.19285	0.649735	MKI67	antigen identified by monoclonal antibody Ki-67	7107	ENSG00000148773	4288	TRUE	1.47786	-0.714993
HEEBO-022-HCC22L18	26	1.46166	0.649626	TOLLIP	toll interacting protein	16476	ENSG00000078902	54472	FALSE	-0.950438	0.51122
HEEBO-065-HCC65K18	25	0.97441	0.649607	NDUFB1	NADH dehydrogenase (ubiquinone) 1 beta subcomplex, 1, 7kDa	7695	ENSG00000183648	4707	FALSE	-0.615285	0.359125
HEEBO-039-HCC39I9	25	0.974404	0.649603	RCE1	RCE1 homolog, prenyl protein peptidase (S. cerevisiae)	13721	ENSG00000173653	9986	FALSE	0.660726	-0.313677
HEEBO-039-HCC39I9	25	0.974404	0.649603	RCE1	RCE1 homolog, prenyl protein peptidase (S. cerevisiae)	13721	ENSG00000173653	79703	FALSE	0.660726	-0.313677
HEEBO-101-HCA101N16	25	0.974349	0.649566	FGF1	fibroblast growth factor 1 (acidic)	3665	ENSG00000113578	2246	FALSE	-0.659762	0.314587
HEEBO-066-HCC66G21	24	0.649534	0.649534	SMARCA4	SWI/SNF related, matrix associated, actin dependent regulator of chromatin, subfamily a, member 4	11100	ENSG00000127616	6597	FALSE	0.395886	-0.253648
HEEBO-022-HCC22F10	25	0.974107	0.649405	SLC16A9	solute carrier family 16 (monocarboxylic acid transporters), member 9	NA	ENSG00000165449	220963	FALSE	0.546268	-0.427839
HEEBO-125-HCO125D4	24	0.649342	0.649342	TCP1	t-complex 1	11655	ENSG00000120438	6950	FALSE	0.427708	-0.221633
HEEBO-125-HCO125D4	24	0.649342	0.649342	TCP1	t-complex 1	11655	ENSG00000120438	677812	FALSE	0.427708	-0.221633
HEEBO-040-HCC40G21	27	2.19047	0.649029	C21orf128	chromosome 21 open reading frame 128	NA	ENSG00000184385	NA	FALSE	-1.49539	0.695083
HEEBO-052-HCC52K13	23	0.973037	0.648691	EHD1	EH-domain containing 1	3242	ENSG00000110047	10938	FALSE	0.606164	-0.366873
HEEBO-056-HCC56G21	24	0.648662	0.648662	SPSB3	splA/ryanodine receptor domain and SOCS box containing 3	NA	ENSG00000162032	90864	FALSE	0.417937	-0.230725
HEEBO-004-CTRL4H2	25	0.97242	0.64828	ANXA7	annexin A7	545	ENSG00000138279	310	FALSE	-0.638632	0.333789
HEEBO-050-HCC50P7	23	0.972418	0.648279	CAMK1	calcium/calmodulin-dependent protein kinase I	1459	ENSG00000134072	8536	FALSE	-0.555733	0.416686
HEEBO-014-HCC14B11	24	0.648206	0.648206	ZNF180	zinc finger protein 180 (HHZ168)	12970	ENSG00000167384	7733	FALSE	0.39968	-0.248527
HEEBO-005-HCC5K21	23	0.972252	0.648168	ZNF577	zinc finger protein 577	NA	ENSG00000161551	84765	FALSE	0.543031	-0.42922
HEEBO-005-HCC5P20	27	2.18668	0.647905	ADAMTS1	ADAM metallopeptidase with thrombospondin type 1 motif, 1	217	ENSG00000154734	9510	TRUE	-1.49387	0.692807
HEEBO-065-HCC65F9	25	0.971346	0.647564	KNTC1	kinetochore associated 1	17255	ENSG00000184445	9735	FALSE	0.631463	-0.339883
HEEBO-078-HCC78O13	24	0.647495	0.647495	DNAJC17	DnaJ (Hsp40) homolog, subfamily C, member 17	NA	ENSG00000104129	55192	FALSE	0.416867	-0.230628
HEEBO-010-HCC10D14	23	0.971149	0.647433	FAM101A	family with sequence similarity 101, member A	NA	ENSG00000178882	100533183	FALSE	0.625499	-0.34565
HEEBO-010-HCC10D14	23	0.971149	0.647433	FAM101A	family with sequence similarity 101, member A	NA	ENSG00000178882	144347	FALSE	0.625499	-0.34565
HEEBO-023-HCC23L14	27	2.18217	0.646568	NRN1	neuritin 1	17972	ENSG00000124785	51299	FALSE	-1.45544	0.726726
HEEBO-070-HCC70C21	24	0.646445	0.646445	RNF38	ring finger protein 38	NA	ENSG00000137075	152006	FALSE	0.385557	-0.260887
HEEBO-055-HCC55B8	24	0.645906	0.645906	GPD1	glycerol-3-phosphate dehydrogenase 1 (soluble)	4455	ENSG00000167588	2819	FALSE	-0.397523	0.248383
HEEBO-066-HCC66O10	25	0.968113	0.645409	PKN1	protein kinase N1	9405	ENSG00000123143	5585	FALSE	0.602193	-0.36592
HEEBO-080-HCC80B13	23	0.967863	0.645242	SLC2A14	solute carrier family 2 (facilitated glucose transporter), member 14	NA	ENSG00000173262	144195	FALSE	-0.56957	0.398293
HEEBO-099-HCA99H10	25	0.96756	0.64504	PCM1	pericentriolar material 1	8727	ENSG00000078674	5108	FALSE	0.603537	-0.364023
HEEBO-076-HCC76K16	23	0.966937	0.644624	SLC2A14	solute carrier family 2 (facilitated glucose transporter), member 14	NA	ENSG00000173262	144195	FALSE	-0.586081	0.380855
HEEBO-045-HCC45N16	24	0.644619	0.644619	BTN3A1	butyrophilin, subfamily 3, member A1	NA	ENSG00000026950	11119	FALSE	0.412522	-0.232096
HEEBO-018-HCC18F11	25	0.966851	0.644568	ZNF558	zinc finger protein 558	NA	ENSG00000262124	148156	FALSE	0.605893	-0.360959
HEEBO-018-HCC18F11	25	0.966851	0.644568	ZNF558	zinc finger protein 558	NA	ENSG00000167785	148156	FALSE	0.605893	-0.360959
HEEBO-015-HCC15I20	27	2.1754	0.644562	NR3C1	nuclear receptor subfamily 3, group C, member 1 (glucocorticoid receptor)	7978	ENSG00000113580	2908	FALSE	-1.48305	0.692344
HEEBO-043-HCC43A4	24	0.643457	0.643457	IGSF1	immunoglobulin superfamily, member 1	5948	ENSG00000147255	3547	FALSE	-0.391266	0.252191
HEEBO-033-HCC33G4	25	0.964973	0.643316	RAB3A	RAB3A, member RAS oncogene family	9777	ENSG00000105649	5864	FALSE	-0.61683	0.348144
HEEBO-094-HCA94K7	27	2.1709	0.64323	SYNE2	spectrin repeat containing, nuclear envelope 2	17084	ENSG00000054654	23224	FALSE	1.38973	-0.781168
HEEBO-080-HCC80G7	27	2.17006	0.642981	FAM60A	family with sequence similarity 60, member A	NA	ENSG00000139146	58516	FALSE	1.47411	-0.695949
HEEBO-029-HCC29I16	23	0.963719	0.642479	PLXNA2	plexin A2	9100	ENSG00000076356	5362	FALSE	0.596647	-0.367072
HEEBO-063-HCC63O10	25	0.963338	0.642226	STUB1	STIP1 homology and U-box containing protein 1	11427	ENSG00000103266	10273	FALSE	-0.66252	0.300819
HEEBO-041-HCC41D4	23	0.963063	0.642042	SLC27A3	solute carrier family 27 (fatty acid transporter), member 3	10997	ENSG00000143554	11000	FALSE	0.5537	-0.409363
HEEBO-041-HCC41D4	23	0.963063	0.642042	SLC27A3	solute carrier family 27 (fatty acid transporter), member 3	10997	ENSG00000263163	11000	FALSE	0.5537	-0.409363
HEEBO-093-HCA93D3	25	0.961641	0.641094	SYNE2	spectrin repeat containing, nuclear envelope 2	17084	ENSG00000054654	23224	FALSE	0.650551	-0.31109
HEEBO-053-HCC53H1	24	0.64107	0.64107	SERGEF	secretion regulating guanine nucleotide exchange factor	17499	ENSG00000129158	26297	FALSE	-0.389572	0.251498
HEEBO-047-HCC47L16	24	0.640727	0.640727	ZNF669	zinc finger protein 669	NA	ENSG00000188295	79862	FALSE	0.391706	-0.249021
HEEBO-012-HCC12K2	25	0.960857	0.640571	CHD1	chromodomain helicase DNA binding protein 1	1915	ENSG00000153922	1105	FALSE	0.604829	-0.356027
HEEBO-126-HCX126B3	25	0.960574	0.640383	EEF1B2	eukaryotic translation elongation factor 1 beta 2	3208	ENSG00000114942	619569	FALSE	0.647021	-0.313553
HEEBO-126-HCX126B3	25	0.960574	0.640383	EEF1B2	eukaryotic translation elongation factor 1 beta 2	3208	ENSG00000114942	1933	FALSE	0.647021	-0.313553
HEEBO-102-HCA102N7	24	0.639662	0.639662	NFS1	NFS1 nitrogen fixation 1 (S. cerevisiae)	15910	ENSG00000244005	9054	FALSE	-0.405865	0.233797
HEEBO-030-HCC30L11	25	0.958744	0.639163	ZNF514	zinc finger protein 514	NA	ENSG00000144026	84874	FALSE	0.590666	-0.368078
HEEBO-054-HCC54F19	24	0.638997	0.638997	CCDC65	coiled-coil domain containing 65	NA	ENSG00000139537	85478	FALSE	0.39709	-0.241907
HEEBO-015-HCC15M11	24	0.638898	0.638898	SEMA4C	sema domain, immunoglobulin domain (Ig), transmembrane domain (TM) and short cytoplasmic domain, (semaphorin) 4C	10731	ENSG00000168758	54910	FALSE	0.402778	-0.23612
HEEBO-068-HCC68K13	24	0.638749	0.638749	CROCC	ciliary rootlet coiled-coil, rootletin	NA	ENSG00000058453	9696	FALSE	0.380541	-0.258208
HEEBO-033-HCC33E2	23	0.958098	0.638732	PFKFB4	6-phosphofructo-2-kinase/fructose-2,6-biphosphatase 4	8875	ENSG00000114268	5210	FALSE	0.600993	-0.357105
HEEBO-045-HCC45O14	25	0.957323	0.638216	JAKMIP1	janus kinase and microtubule interacting protein 1	NA	ENSG00000152969	152789	FALSE	-0.636746	0.320578
HEEBO-046-HCC46D19	26	1.43547	0.637988	NTS	neurotensin	8038	ENSG00000133636	4922	FALSE	0.967087	-0.468386
HEEBO-015-HCC15G24	27	2.15267	0.637828	OPN3	opsin 3 (encephalopsin, panopsin)	14007	ENSG00000054277	23596	FALSE	-1.49681	0.655856
HEEBO-049-HCC49E8	25	0.955266	0.636844	DONSON	downstream neighbor of SON	NA	ENSG00000159147	29980	FALSE	0.641756	-0.31351
HEEBO-058-HCC58E10	25	0.955189	0.636792	EFNB1	ephrin-B1	3226	ENSG00000090776	1947	FALSE	0.645978	-0.309211
HEEBO-021-HCC21C21	24	0.636221	0.636221	SLC19A2	solute carrier family 19 (thiamine transporter), member 2	10938	ENSG00000117479	10560	TRUE	0.396385	-0.239836
HEEBO-079-HCC79N3	24	0.635939	0.635939	PRKRIR	protein-kinase, interferon-inducible double stranded RNA dependent inhibitor, repressor of (P58 repressor)	9440	ENSG00000137492	5612	FALSE	0.402552	-0.233387
HEEBO-068-HCC68K19	25	0.953658	0.635772	CRYGD	crystallin, gamma D	2411	ENSG00000118231	1421	FALSE	0.664969	-0.288688
HEEBO-105-HCA105M19	23	0.953267	0.635512	PCNA	proliferating cell nuclear antigen	8729	ENSG00000132646	5111	FALSE	-0.616519	0.336748
HEEBO-022-HCC22P1	28	3.21576	0.635212	TPD52L1	tumor protein D52-like 1	12006	ENSG00000111907	7164	FALSE	-2.26624	0.949526
HEEBO-043-HCC43C9	25	0.952715	0.635143	ATP6V1D	ATPase, H+ transporting, lysosomal 34kDa, V1 subunit D	13527	ENSG00000100554	51382	FALSE	-0.617114	0.335601
HEEBO-097-HCA97G11	26	1.42794	0.63464	RAD51	RAD51 homolog (RecA homolog, E. coli) (S. cerevisiae)	9817	ENSG00000051180	5888	FALSE	0.950613	-0.477328
HEEBO-015-HCC15E20	25	0.951885	0.63459	CTNNA2	catenin (cadherin-associated protein), alpha 2	2510	ENSG00000066032	1496	TRUE	-0.620636	0.331249
HEEBO-097-HCA97F5	23	0.951227	0.634152	KCNN3	potassium intermediate/small conductance calcium-activated channel, subfamily N, member 3	6292	ENSG00000143603	3782	FALSE	0.596686	-0.354541
HEEBO-089-HCA89K24	27	2.13903	0.633787	GABRG2	gamma-aminobutyric acid (GABA) A receptor, gamma 2	4087	ENSG00000113327	2566	FALSE	-1.50252	0.636517
HEEBO-002-CTRL2P8	23	0.949794	0.633196	GSN	gelsolin (amyloidosis, Finnish type)	4620	ENSG00000148180	2934	TRUE	-0.624654	0.32514
HEEBO-052-HCC52L21	23	0.949676	0.633117	GIMAP7	GTPase, IMAP family member 7	NA	ENSG00000179144	168537	FALSE	-0.606912	0.342764
HEEBO-009-HCC9G15	26	1.42446	0.633094	NRXN3	neurexin 3	8010	ENSG00000021645	9369	FALSE	-0.956251	0.468211
HEEBO-040-HCC40E2	24	0.632917	0.632917	NPFF	neuropeptide FF-amide peptide precursor	7901	ENSG00000139574	8620	FALSE	0.415727	-0.21719
HEEBO-012-HCC12H9	26	1.42336	0.632602	ZNF606	zinc finger protein 606	NA	ENSG00000166704	80095	FALSE	0.913786	-0.509569
HEEBO-095-HCA95G14	24	0.6326	0.6326	WDFY3	WD repeat and FYVE domain containing 3	NA	ENSG00000163625	23001	FALSE	0.385414	-0.247186
HEEBO-023-HCC23P14	25	0.948709	0.632472	ZNF133	zinc finger protein 133 (clone pHZ-13)	12917	ENSG00000125846	7692	TRUE	0.620719	-0.32799
HEEBO-084-HCC84H12	27	2.13383	0.632244	PPP1R14B	protein phosphatase 1, regulatory (inhibitor) subunit 14B	9057	ENSG00000173457	26472	FALSE	1.4232	-0.710627
HEEBO-065-HCC65E18	24	0.631839	0.631839	SMARCD3	SWI/SNF related, matrix associated, actin dependent regulator of chromatin, subfamily d, member 3	11108	ENSG00000082014	6604	FALSE	0.405067	-0.226773
HEEBO-019-HCC19O3	23	0.947714	0.631809	ZNF319	zinc finger protein 319	NA	ENSG00000166188	57567	FALSE	0.57344	-0.374273
HEEBO-061-HCC61K5	25	0.947487	0.631658	PALM2	paralemmin 2	NA	ENSG00000243444	114299	FALSE	-0.606713	0.340773
HEEBO-080-HCC80B4	23	0.946962	0.631308	DND1	dead end homolog 1 (zebrafish)	23799	ENSG00000256453	373863	FALSE	0.578289	-0.368673
HEEBO-041-HCC41B18	25	0.946863	0.631242	ADAM23	ADAM metallopeptidase domain 23	202	ENSG00000114948	8745	FALSE	-0.598768	0.348095
HEEBO-008-HCC8L1	26	1.41999	0.631109	EPB41L5	erythrocyte membrane protein band 4.1 like 5	NA	ENSG00000115109	57669	FALSE	0.927938	-0.492056
HEEBO-040-HCC40O8	23	0.946415	0.630943	OXR1	oxidation resistance 1	15822	ENSG00000164830	55074	FALSE	-0.568807	0.377608
HEEBO-055-HCC55J5	26	1.41948	0.630881	EPHB2	EPH receptor B2	3393	ENSG00000133216	2048	FALSE	0.963225	-0.456257
HEEBO-065-HCC65J2	25	0.945247	0.630164	CTSL	cathepsin L	2537	ENSG00000135047	1514	FALSE	-0.617187	0.32806
HEEBO-070-HCC70E9	25	0.944756	0.629837	ZNF714	zinc finger protein 714	NA	ENSG00000160352	148206	FALSE	0.627179	-0.317576
HEEBO-009-HCC9M13	24	0.629587	0.629587	ZNF568	zinc finger protein 568	NA	ENSG00000198453	374900	FALSE	0.40022	-0.229367
HEEBO-017-HCC17M18	25	0.943426	0.628951	MAPK1	mitogen-activated protein kinase 1	6871	ENSG00000100030	5594	FALSE	-0.624076	0.31935
HEEBO-041-HCC41H24	26	1.41453	0.62868	KIFC1	kinesin family member C1	6389	ENSG00000237649	3833	FALSE	0.949925	-0.464604
HEEBO-041-HCC41H24	26	1.41453	0.62868	KIFC1	kinesin family member C1	6389	ENSG00000056678	3833	FALSE	0.949925	-0.464604
HEEBO-041-HCC41H24	26	1.41453	0.62868	KIFC1	kinesin family member C1	6389	ENSG00000204197	3833	FALSE	0.949925	-0.464604
HEEBO-041-HCC41H24	26	1.41453	0.62868	KIFC1	kinesin family member C1	6389	ENSG00000233450	3833	FALSE	0.949925	-0.464604
HEEBO-052-HCC52D17	25	0.942839	0.628559	UNC13A	unc-13 homolog A (C. elegans)	23150	ENSG00000130477	23025	TRUE	-0.668859	0.27398
HEEBO-044-HCC44G22	26	1.41357	0.628252	GPSM1	G-protein signalling modulator 1 (AGS3-like, C. elegans)	17858	ENSG00000260789	26086	FALSE	0.955291	-0.458276
HEEBO-044-HCC44G22	26	1.41357	0.628252	GPSM1	G-protein signalling modulator 1 (AGS3-like, C. elegans)	17858	ENSG00000160360	26086	FALSE	0.955291	-0.458276
HEEBO-006-HCC6I10	25	0.941523	0.627682	CEP152	centrosomal protein 152kDa	NA	ENSG00000103995	22995	FALSE	0.590517	-0.351006
HEEBO-034-HCC34I19	26	1.41201	0.627562	ITM2B	integral membrane protein 2B	6174	ENSG00000136156	9445	TRUE	-0.954445	0.45757
HEEBO-089-HCA89M5	24	0.627531	0.627531	CDCP1	CUB domain containing protein 1	NA	ENSG00000163814	64866	FALSE	0.376293	-0.251238
HEEBO-086-HCA86J10	24	0.627461	0.627461	MRPS25	mitochondrial ribosomal protein S25	NA	ENSG00000131368	64432	FALSE	-0.370027	0.257434
HEEBO-050-HCC50B21	23	0.941017	0.627345	AZU1	azurocidin 1 (cationic antimicrobial protein 37)	913	ENSG00000172232	566	FALSE	0.59935	-0.341667
HEEBO-104-HCA104G12	24	0.627263	0.627263	PKNOX2	PBX/knotted 1 homeobox 2	NA	ENSG00000165495	63876	FALSE	-0.393467	0.233796
HEEBO-063-HCC63G14	24	0.627223	0.627223	VAMP3	vesicle-associated membrane protein 3 (cellubrevin)	12644	ENSG00000049245	9341	FALSE	-0.426561	0.200661
HEEBO-002-CTRL2L3	23	0.940708	0.627138	VIM	vimentin	12692	ENSG00000026025	7431	FALSE	0.531278	-0.40943
HEEBO-059-HCC59N7	27	2.11658	0.627136	OIP5	Opa interacting protein 5	20300	ENSG00000104147	11339	FALSE	1.42448	-0.692103
HEEBO-035-HCC35H2	24	0.626697	0.626697	CEP350	centrosomal protein 350kDa	NA	ENSG00000135837	9857	FALSE	0.348899	-0.277798
HEEBO-055-HCC55A5	22	1.41003	0.626678	EGR4	early growth response 4	3241	ENSG00000135625	1961	FALSE	-0.809117	0.600909
HEEBO-008-HCC8C5	27	2.11477	0.6266	ROBO1	roundabout, axon guidance receptor, homolog 1 (Drosophila)	10249	ENSG00000169855	6091	FALSE	1.45831	-0.656468
HEEBO-074-HCC74G19	24	0.626525	0.626525	GABPA	GA binding protein transcription factor, alpha subunit 60kDa	4071	ENSG00000154727	2551	FALSE	0.384835	-0.24169
HEEBO-019-HCC19G22	24	0.626337	0.626337	DIP2C	DIP2 disco-interacting protein 2 homolog C (Drosophila)	NA	ENSG00000151240	22982	FALSE	0.37761	-0.248727
HEEBO-014-HCC14L23	26	1.40848	0.625989	MLLT4	myeloid/lymphoid or mixed-lineage leukemia (trithorax homolog, Drosophila); translocated to, 4	7137	ENSG00000130396	4301	FALSE	0.91505	-0.493426
HEEBO-037-HCC37D22	24	0.625311	0.625311	F10	coagulation factor X	3528	ENSG00000126218	2159	FALSE	-0.414823	0.210488
HEEBO-025-HCC25K15	26	1.40535	0.624598	MPP3	membrane protein, palmitoylated 3 (MAGUK p55 subfamily member 3)	7221	ENSG00000161647	4356	FALSE	0.949678	-0.455667
HEEBO-018-HCC18C21	24	0.624515	0.624515	DNAL4	dynein, axonemal, light polypeptide 4	NA	ENSG00000100246	10126	FALSE	-0.422705	0.20181
HEEBO-092-HCA92M9	24	0.624178	0.624178	CRYZL1	crystallin, zeta (quinone reductase)-like 1	2420	ENSG00000205758	9946	FALSE	0.375965	-0.248213
HEEBO-093-HCA93G15	24	0.62391	0.62391	ADAM19	ADAM metallopeptidase domain 19 (meltrin beta)	197	ENSG00000135074	8728	FALSE	0.440056	-0.183855
HEEBO-018-HCC18J23	25	0.935805	0.62387	HPX	hemopexin	5171	ENSG00000110169	3263	FALSE	0.624993	-0.310812
HEEBO-012-HCC12M1	26	1.40339	0.62373	ZNF627	zinc finger protein 627	NA	ENSG00000198551	101928434	FALSE	0.933953	-0.469439
HEEBO-012-HCC12M1	26	1.40339	0.62373	ZNF627	zinc finger protein 627	NA	ENSG00000198551	199692	FALSE	0.933953	-0.469439
HEEBO-008-HCC8E12	26	1.40307	0.623587	ZBTB5	zinc finger and BTB domain containing 5	NA	ENSG00000168795	9925	FALSE	0.942056	-0.461016
HEEBO-100-HCA100H1	25	0.934728	0.623152	ATP6V0D1	ATPase, H+ transporting, lysosomal 38kDa, V0 subunit d1	13724	ENSG00000159720	9114	FALSE	-0.55508	0.379648
HEEBO-069-HCC69D23	25	0.934685	0.623123	ZNF681	zinc finger protein 681	NA	ENSG00000196172	148213	FALSE	0.644559	-0.290126
HEEBO-061-HCC61J21	24	0.62304	0.62304	TIMM17A	translocase of inner mitochondrial membrane 17 homolog A (yeast)	17315	ENSG00000134375	10440	FALSE	-0.383415	0.239626
HEEBO-017-HCC17A18	24	0.622993	0.622993	RGS20	regulator of G-protein signalling 20	14600	ENSG00000147509	8601	FALSE	-0.404924	0.21807
HEEBO-052-HCC52P20	24	0.622883	0.622883	MINK1	misshapen-like kinase 1 (zebrafish)	17565	ENSG00000141503	50488	FALSE	-0.394837	0.228046
HEEBO-069-HCC69B21	24	0.622464	0.622464	RNASET2	ribonuclease T2	NA	ENSG00000026297	8635	FALSE	-0.391612	0.230853
HEEBO-101-HCA101D15	24	0.62244	0.62244	CHMP2A	chromatin modifying protein 2A	NA	ENSG00000130724	27243	TRUE	-0.368932	0.253508
HEEBO-043-HCC43I3	24	0.622375	0.622375	C10orf82	chromosome 10 open reading frame 82	NA	ENSG00000165863	143379	FALSE	0.433594	-0.188781
HEEBO-043-HCC43I3	24	0.622375	0.622375	C10orf82	chromosome 10 open reading frame 82	NA	ENSG00000262564	143379	FALSE	0.433594	-0.188781
HEEBO-086-HCA86I2	24	0.622247	0.622247	SNX17	sorting nexin 17	14979	ENSG00000115234	9784	FALSE	-0.339849	0.282397
HEEBO-035-HCC35O18	24	0.622185	0.622185	A4GNT	alpha-1,4-N-acetylglucosaminyltransferase	NA	ENSG00000118017	51146	FALSE	0.366472	-0.255713
HEEBO-055-HCC55F24	25	0.932453	0.621635	KCTD15	potassium channel tetramerisation domain containing 15	NA	ENSG00000153885	79047	FALSE	0.603964	-0.328489
HEEBO-008-HCC8M22	22	1.398	0.621333	RASGRP1	RAS guanyl releasing protein 1 (calcium and DAG-regulated)	9878	ENSG00000172575	10125	TRUE	-0.804143	0.593855
HEEBO-030-HCC30I4	24	0.621313	0.621313	ASPHD2	aspartate beta-hydroxylase domain containing 2	NA	ENSG00000128203	57168	FALSE	-0.342241	0.279072
HEEBO-015-HCC15B8	25	0.931213	0.620808	ZNF566	zinc finger protein 566	NA	ENSG00000186017	84924	FALSE	0.592857	-0.338356
HEEBO-042-HCC42J23	26	1.39675	0.620777	EPC1	enhancer of polycomb homolog 1 (Drosophila)	NA	ENSG00000120616	80314	TRUE	0.916649	-0.4801
HEEBO-005-HCC5D15	27	2.09496	0.620729	MEIS2	Meis1, myeloid ecotropic viral integration site 1 homolog 2 (mouse)	7001	ENSG00000134138	4212	FALSE	1.4088	-0.686158
HEEBO-064-HCC64N9	27	2.09419	0.6205	SOX12	SRY (sex determining region Y)-box 12	11198	ENSG00000177732	6666	FALSE	1.43969	-0.654497
HEEBO-081-HCC81L21	23	0.930292	0.620195	DND1	dead end homolog 1 (zebrafish)	23799	ENSG00000256453	373863	FALSE	0.572721	-0.357571
HEEBO-064-HCC64I15	24	0.619756	0.619756	AXL	AXL receptor tyrosine kinase	905	ENSG00000167601	558	TRUE	-0.377158	0.242598
HEEBO-049-HCC49H4	24	0.619666	0.619666	RNF125	ring finger protein 125	NA	ENSG00000101695	54941	FALSE	-0.379812	0.239854
HEEBO-017-HCC17K24	21	2.09122	0.619621	LPL	lipoprotein lipase	6677	ENSG00000175445	4023	FALSE	1.09078	-1.00044
HEEBO-010-HCC10D1	23	0.929044	0.619363	COL5A2	collagen, type V, alpha 2	2210	ENSG00000204262	1290	FALSE	-0.575902	0.353143
HEEBO-030-HCC30H12	25	0.928502	0.619001	DNAJA4	DnaJ (Hsp40) homolog, subfamily A, member 4	NA	ENSG00000140403	55466	FALSE	-0.601395	0.327107
HEEBO-061-HCC61M17	24	0.618864	0.618864	LRP1	low density lipoprotein-related protein 1 (alpha-2-macroglobulin receptor)	6692	ENSG00000123384	4035	TRUE	-0.385102	0.233762
HEEBO-059-HCC59A14	23	0.927838	0.618559	SHF	Src homology 2 domain containing F	NA	ENSG00000138606	90525	FALSE	0.575946	-0.351892
HEEBO-037-HCC37L23	23	0.927405	0.61827	LAT2	linker for activation of T cells family, member 2	12749	ENSG00000262128	7462	FALSE	-0.578152	0.349252
HEEBO-037-HCC37L23	23	0.927405	0.61827	LAT2	linker for activation of T cells family, member 2	12749	ENSG00000086730	7462	FALSE	-0.578152	0.349252
HEEBO-049-HCC49M24	27	2.08632	0.618168	MAST3	microtubule associated serine/threonine kinase 3	NA	ENSG00000099308	23031	FALSE	-1.39937	0.686943
HEEBO-048-HCC48O12	24	0.617676	0.617676	MRPS12	mitochondrial ribosomal protein S12	10380	ENSG00000128626	6183	FALSE	-0.360575	0.257101
HEEBO-059-HCC59N8	26	1.38969	0.617639	CSMD2	CUB and Sushi multiple domains 2	19290	ENSG00000121904	114784	TRUE	0.934366	-0.455322
HEEBO-059-HCC59A9	23	0.925261	0.616841	DIXDC1	DIX domain containing 1	NA	ENSG00000150764	85458	FALSE	0.571115	-0.354146
HEEBO-059-HCC59A9	23	0.925261	0.616841	DIXDC1	DIX domain containing 1	NA	ENSG00000262277	85458	FALSE	0.571115	-0.354146
HEEBO-094-HCA94P18	24	0.616792	0.616792	MACF1	microtubule-actin crosslinking factor 1	13664	ENSG00000127603	23499	TRUE	0.3323	-0.284492
HEEBO-063-HCC63H21	24	0.616783	0.616783	ICA1	islet cell autoantigen 1, 69kDa	5343	ENSG00000003147	3382	FALSE	-0.399072	0.217711
HEEBO-093-HCA93K8	26	1.38751	0.616671	CLYBL	citrate lyase beta like	18355	ENSG00000125246	171425	FALSE	-0.884134	0.503375
HEEBO-002-CTRL2I15	26	1.38727	0.616565	GSN	gelsolin (amyloidosis, Finnish type)	4620	ENSG00000148180	2934	TRUE	-0.940131	0.44714
HEEBO-010-HCC10I7	28	3.11996	0.616288	MGST1	microsomal glutathione S-transferase 1	7061	ENSG00000008394	4257	FALSE	-2.1751	0.944864
HEEBO-032-HCC32I15	26	1.38512	0.615611	ZFP37	zinc finger protein 37 homolog (mouse)	12863	ENSG00000136866	7539	FALSE	0.941737	-0.443387
HEEBO-090-HCA90A7	27	2.07681	0.615351	SYNE2	spectrin repeat containing, nuclear envelope 2	17084	ENSG00000054654	23224	FALSE	1.34562	-0.731191
HEEBO-005-HCC5B20	27	2.07628	0.615194	NFIB	nuclear factor I/B	7785	ENSG00000147862	4781	FALSE	1.39735	-0.678933
HEEBO-092-HCA92K9	26	1.38418	0.615189	INPP5F	inositol polyphosphate-5-phosphatase F	17054	ENSG00000198825	22876	FALSE	0.922363	-0.461812
HEEBO-043-HCC43H14	27	2.07583	0.615062	GPR62	G protein-coupled receptor 62	13301	ENSG00000180929	118442	FALSE	-1.40997	0.665862
HEEBO-016-HCC16N3	23	0.922154	0.614769	POGK	pogo transposable element with KRAB domain	NA	ENSG00000143157	57645	FALSE	0.513127	-0.409027
HEEBO-063-HCC63M23	27	2.07412	0.614554	PTGDS	prostaglandin D2 synthase 21kDa (brain)	9592	ENSG00000107317	5730	FALSE	-1.40887	0.665252
HEEBO-047-HCC47A11	22	1.38106	0.613806	SELPLG	selectin P ligand	10722	ENSG00000110876	6404	FALSE	-0.733988	0.647075
HEEBO-037-HCC37L10	26	1.37977	0.613232	BCL9	B-cell CLL/lymphoma 9	1008	ENSG00000116128	607	FALSE	0.893266	-0.486507
HEEBO-037-HCC37L10	26	1.37977	0.613232	BCL9	B-cell CLL/lymphoma 9	1008	ENSG00000266095	607	FALSE	0.893266	-0.486507
HEEBO-012-HCC12N18	26	1.37977	0.613232	TRIM58	tripartite motif-containing 58	NA	ENSG00000162722	25893	FALSE	0.93895	-0.440822
HEEBO-095-HCA95D4	25	0.919237	0.612825	FN1	fibronectin 1	3778	ENSG00000115414	2335	TRUE	0.622467	-0.29677
HEEBO-062-HCC62O6	26	1.37813	0.6125	TPPP	brain-specific protein p25 alpha	NA	ENSG00000171368	11076	FALSE	-0.893212	0.484913
HEEBO-067-HCC67G17	24	0.612334	0.612334	CGREF1	cell growth regulator with EF-hand domain 1	16962	ENSG00000138028	10669	FALSE	-0.354478	0.257856
HEEBO-002-CTRL2L6	25	0.917403	0.611602	VIM	vimentin	12692	ENSG00000026025	7431	FALSE	0.563489	-0.353914
HEEBO-034-HCC34A2	25	0.916279	0.610853	HUNK	hormonally upregulated Neu-associated kinase	13326	ENSG00000142149	30811	FALSE	0.60616	-0.310119
HEEBO-038-HCC38D14	25	0.915509	0.610339	IDH3A	isocitrate dehydrogenase 3 (NAD+) alpha	5384	ENSG00000166411	3419	FALSE	-0.59131	0.324199
HEEBO-027-HCC27B9	25	0.914977	0.609985	RBM12	RNA binding motif protein 12	9898	ENSG00000244462	10137	FALSE	0.592996	-0.321982
HEEBO-049-HCC49O6	23	0.914643	0.609762	B3GNTL1	UDP-GlcNAc:betaGal beta-1,3-N-acetylglucosaminyltransferase-like 1	NA	ENSG00000175711	146712	FALSE	-0.554699	0.359943
HEEBO-055-HCC55N17	25	0.914394	0.609596	RPS28	ribosomal protein S28	10418	ENSG00000233927	6234	FALSE	0.58736	-0.327034
HEEBO-038-HCC38K17	24	0.609249	0.609249	RASL10B	RAS-like, family 10, member B	NA	ENSG00000141150	91608	FALSE	-0.371944	0.237304
HEEBO-038-HCC38K17	24	0.609249	0.609249	RASL10B	RAS-like, family 10, member B	NA	ENSG00000270885	91608	FALSE	-0.371944	0.237304
HEEBO-065-HCC65A10	24	0.609165	0.609165	SLC25A1	solute carrier family 25 (mitochondrial carrier; citrate transporter), member 1	10979	ENSG00000100075	6576	FALSE	0.374416	-0.234749
HEEBO-065-HCC65A10	24	0.609165	0.609165	SLC25A1	solute carrier family 25 (mitochondrial carrier; citrate transporter), member 1	10979	ENSG00000268928	6576	FALSE	0.374416	-0.234749
HEEBO-087-HCA87D7	24	0.609067	0.609067	ACOT7	acyl-CoA thioesterase 7	NA	ENSG00000097021	11332	FALSE	-0.355843	0.253224
HEEBO-094-HCA94O21	26	1.36997	0.608876	SULT4A1	sulfotransferase family 4A, member 1	14903	ENSG00000130540	25830	FALSE	0.914939	-0.455031
HEEBO-078-HCC78C21	24	0.608865	0.608865	SNRPE	small nuclear ribonucleoprotein polypeptide E	11161	ENSG00000182004	6635	FALSE	0.374093	-0.234771
HEEBO-049-HCC49G9	24	0.608778	0.608778	HEBP1	heme binding protein 1	17176	ENSG00000013583	50865	FALSE	-0.36924	0.239538
HEEBO-080-HCC80N7	26	1.36968	0.608748	NBPF10	neuroblastoma breakpoint family, member 10	NA	ENSG00000163386	25832	FALSE	0.881432	-0.488252
HEEBO-080-HCC80N7	26	1.36968	0.608748	NBPF10	neuroblastoma breakpoint family, member 10	NA	ENSG00000163386	101928050	FALSE	0.881432	-0.488252
HEEBO-080-HCC80N7	26	1.36968	0.608748	NBPF10	neuroblastoma breakpoint family, member 10	NA	ENSG00000163386	100132406	FALSE	0.881432	-0.488252
HEEBO-010-HCC10M16	25	0.913112	0.608741	MTHFD2L	methylenetetrahydrofolate dehydrogenase (NADP+ dependent) 2-like	NA	ENSG00000163738	441024	FALSE	0.625055	-0.288057
HEEBO-014-HCC14N2	25	0.912981	0.608654	SNTG1	syntrophin, gamma 1	13740	ENSG00000147481	54212	FALSE	-0.640362	0.272619
HEEBO-074-HCC74N20	24	0.608468	0.608468	SNRPE	small nuclear ribonucleoprotein polypeptide E	11161	ENSG00000182004	6635	FALSE	0.388987	-0.21948
HEEBO-016-HCC16M21	26	1.36797	0.607989	CNOT6	CCR4-NOT transcription complex, subunit 6	14099	ENSG00000113300	57472	FALSE	0.907303	-0.460672
HEEBO-088-HCA88I2	24	0.607585	0.607585	SLC22A17	solute carrier family 22 (organic cation transporter), member 17	NA	ENSG00000092096	51310	FALSE	-0.353472	0.254113
HEEBO-028-HCC28O14	25	0.910849	0.607233	HDAC5	histone deacetylase 5	14068	ENSG00000108840	10014	FALSE	0.591928	-0.318921
HEEBO-091-HCA91O9	27	2.04895	0.607097	SYNE2	spectrin repeat containing, nuclear envelope 2	17084	ENSG00000054654	23224	FALSE	1.3709	-0.67805
HEEBO-019-HCC19C16	25	0.910402	0.606935	ZNF264	zinc finger protein 264	13057	ENSG00000083844	9422	FALSE	0.570739	-0.339663
HEEBO-106-HCA106O4	24	0.606692	0.606692	MACF1	microtubule-actin crosslinking factor 1	13664	ENSG00000127603	23499	TRUE	0.37751	-0.229182
HEEBO-049-HCC49C24	25	0.909869	0.60658	SARM1	sterile alpha and TIR motif containing 1	17074	ENSG00000004139	23098	FALSE	0.597165	-0.312705
HEEBO-049-HCC49C24	25	0.909869	0.60658	SARM1	sterile alpha and TIR motif containing 1	17074	ENSG00000267556	23098	FALSE	0.597165	-0.312705
HEEBO-017-HCC17L20	28	3.07003	0.606427	OMG	oligodendrocyte myelin glycoprotein	8135	ENSG00000126861	4974	FALSE	-2.09393	0.976106
HEEBO-017-HCC17L20	28	3.07003	0.606427	OMG	oligodendrocyte myelin glycoprotein	8135	ENSG00000126861	101927057	FALSE	-2.09393	0.976106
HEEBO-097-HCA97F12	24	0.605955	0.605955	KCNH2	potassium voltage-gated channel, subfamily H (eag-related), member 2	6251	LRG_288	3757	FALSE	0.38143	-0.224524
HEEBO-097-HCA97F12	24	0.605955	0.605955	KCNH2	potassium voltage-gated channel, subfamily H (eag-related), member 2	6251	ENSG00000055118	3757	FALSE	0.38143	-0.224524
HEEBO-050-HCC50E23	23	0.908089	0.605392	CCL27	chemokine (C-C motif) ligand 27	10626	ENSG00000213927	10850	FALSE	0.559527	-0.348561
HEEBO-070-HCC70I11	27	2.04116	0.604788	RRM2	ribonucleotide reductase M2 polypeptide	10452	ENSG00000171848	6241	FALSE	1.37414	-0.667015
HEEBO-018-HCC18O19	26	1.36064	0.604728	CNOT6	CCR4-NOT transcription complex, subunit 6	14099	ENSG00000113300	57472	FALSE	0.875671	-0.484966
HEEBO-059-HCC59P13	24	0.604705	0.604705	KPNA1	karyopherin alpha 1 (importin alpha 5)	6394	ENSG00000114030	3836	TRUE	-0.381877	0.222828
HEEBO-019-HCC19D1	23	0.906091	0.604061	AMMECR1	Alport syndrome, mental retardation, midface hypoplasia and elliptocytosis chromosomal region, gene 1	467	ENSG00000101935	9949	FALSE	0.528962	-0.37713
HEEBO-089-HCA89L6	27	2.03802	0.603859	SYNE2	spectrin repeat containing, nuclear envelope 2	17084	ENSG00000054654	23224	FALSE	1.28627	-0.751757
HEEBO-091-HCA91L1	23	0.905144	0.603429	MAX	MYC associated factor X	6913	ENSG00000125952	4149	FALSE	-0.548598	0.356546
HEEBO-012-HCC12K5	27	2.03628	0.603341	PHF21B	PHD finger protein 21B	NA	ENSG00000056487	112885	FALSE	1.36306	-0.673215
HEEBO-020-HCC20O3	24	0.60298	0.60298	TRAPPC2	trafficking protein particle complex 2	23068	ENSG00000196459	6399	FALSE	0.378673	-0.224307
HEEBO-062-HCC62F5	26	1.3563	0.6028	JMJD1C	jumonji domain containing 1C	12313	ENSG00000171988	221037	FALSE	0.892615	-0.463685
HEEBO-011-HCC11A3	24	0.602626	0.602626	AGL	amylo-1, 6-glucosidase, 4-alpha-glucanotransferase (glycogen debranching enzyme, glycogen storage disease type III)	321	ENSG00000162688	178	FALSE	0.380681	-0.221945
HEEBO-040-HCC40L7	27	2.03239	0.602191	KCNJ10	potassium inwardly-rectifying channel, subfamily J, member 10	6256	ENSG00000177807	3766	FALSE	-1.37978	0.652618
HEEBO-011-HCC11G9	25	0.902498	0.601665	BACH1	BTB and CNC homology 1, basic leucine zipper transcription factor 1	935	ENSG00000156273	100379661	FALSE	0.580177	-0.322321
HEEBO-011-HCC11G9	25	0.902498	0.601665	BACH1	BTB and CNC homology 1, basic leucine zipper transcription factor 1	935	ENSG00000156273	571	FALSE	0.580177	-0.322321
HEEBO-042-HCC42A3	23	0.901974	0.601316	WDR17	WD repeat domain 17	16661	ENSG00000150627	116966	FALSE	-0.505452	0.396522
HEEBO-017-HCC17G4	28	3.04357	0.601198	F2R	coagulation factor II (thrombin) receptor	3537	ENSG00000181104	2149	FALSE	2.06604	-0.97753
HEEBO-094-HCA94E1	23	0.901569	0.601046	ZC3HC1	zinc finger, C3HC-type containing 1	NA	ENSG00000091732	51530	FALSE	0.592484	-0.309084
HEEBO-090-HCA90A13	26	1.35211	0.600938	NEDD9	neural precursor cell expressed, developmentally down-regulated 9	7733	ENSG00000111859	4739	FALSE	0.908742	-0.443369
HEEBO-060-HCC60J23	24	0.600328	0.600328	ATP6V0A2	ATPase, H+ transporting, lysosomal V0 subunit a2	NA	ENSG00000185344	23545	FALSE	0.377819	-0.222509
HEEBO-002-CTRL2J16	25	0.900359	0.60024	CTSD	cathepsin D (lysosomal aspartyl peptidase)	2529	ENSG00000117984	1509	FALSE	-0.577559	0.3228
HEEBO-094-HCA94K17	26	1.3505	0.600224	RUNX1T1	runt-related transcription factor 1; translocated to, 1 (cyclin D-related)	1535	ENSG00000079102	862	FALSE	0.919359	-0.431144
HEEBO-018-HCC18I3	26	1.35008	0.600035	OSBPL3	oxysterol binding protein-like 3	16370	ENSG00000070882	26031	FALSE	-0.868729	0.48135
HEEBO-016-HCC16E15	23	0.899377	0.599585	ASXL1	additional sex combs like 1 (Drosophila)	NA	ENSG00000171456	171023	TRUE	0.517288	-0.382089
HEEBO-006-HCC6B12	25	0.898709	0.599139	ATP1A2	ATPase, Na+/K+ transporting, alpha 2 (+) polypeptide	800	LRG_6	477	FALSE	-0.612585	0.286123
HEEBO-006-HCC6B12	25	0.898709	0.599139	ATP1A2	ATPase, Na+/K+ transporting, alpha 2 (+) polypeptide	800	ENSG00000018625	477	FALSE	-0.612585	0.286123
HEEBO-094-HCA94J16	24	0.598869	0.598869	TJP2	tight junction protein 2 (zona occludens 2)	11828	ENSG00000119139	9414	FALSE	-0.392555	0.206314
HEEBO-024-HCC24O7	24	0.598679	0.598679	C8orf17	chromosome 8 open reading frame 17	NA	ENSG00000250733	NA	FALSE	-0.366118	0.232561
HEEBO-076-HCC76L1	23	0.897842	0.598561	GPR116	G protein-coupled receptor 116	NA	ENSG00000069122	221395	FALSE	-0.546893	0.350949
HEEBO-078-HCC78F16	26	1.34673	0.598547	CTBP2	C-terminal binding protein 2	2495	ENSG00000175029	1488	FALSE	0.900279	-0.446451
HEEBO-025-HCC25J17	24	0.598233	0.598233	ACAT2	acetyl-Coenzyme A acetyltransferase 2 (acetoacetyl Coenzyme A thiolase)	94	ENSG00000120437	39	FALSE	0.393163	-0.20507
HEEBO-035-HCC35E18	23	0.89725	0.598167	TLR4	toll-like receptor 4	11850	ENSG00000136869	7099	FALSE	-0.583302	0.313948
HEEBO-004-CTRL4F13	23	0.896809	0.597872	OCRL	oculocerebrorenal syndrome of Lowe	8108	ENSG00000122126	4952	FALSE	0.543077	-0.353732
HEEBO-064-HCC64N22	24	0.597862	0.597862	RHBDL1	rhomboid, veinlet-like 1 (Drosophila)	10007	ENSG00000103269	9028	FALSE	-0.379244	0.218618
HEEBO-030-HCC30M22	25	0.896657	0.597771	PRSS23	protease, serine, 23	NA	ENSG00000150687	11098	FALSE	0.53469	-0.361967
HEEBO-070-HCC70G6	24	0.597681	0.597681	YWHAB	tyrosine 3-monooxygenase/tryptophan 5-monooxygenase activation protein, beta polypeptide	12849	ENSG00000166913	7529	FALSE	-0.351403	0.246279
HEEBO-024-HCC24E22	27	2.01664	0.597524	CCBE1	collagen and calcium binding EGF domains 1	NA	ENSG00000183287	147372	FALSE	1.36575	-0.650895
HEEBO-066-HCC66G14	23	0.894789	0.596526	PTGER1	prostaglandin E receptor 1 (subtype EP1), 42kDa	9593	ENSG00000160951	5731	FALSE	-0.551233	0.343556
HEEBO-016-HCC16I10	27	2.01234	0.596249	KCNS3	potassium voltage-gated channel, delayed-rectifier, subfamily S, member 3	6302	ENSG00000170745	3790	FALSE	-1.35303	0.659308
HEEBO-029-HCC29O13	23	0.894174	0.596116	SLC26A1	solute carrier family 26 (sulfate transporter), member 1	NA	ENSG00000145217	10861	FALSE	0.528225	-0.365949
HEEBO-016-HCC16O2	26	1.34078	0.595902	SNAP25	synaptosomal-associated protein, 25kDa	11132	ENSG00000132639	6616	TRUE	-0.86799	0.472789
HEEBO-047-HCC47N6	23	0.893663	0.595775	CNKSR1	connector enhancer of kinase suppressor of Ras 1	19700	ENSG00000142675	10256	FALSE	0.537947	-0.355716
HEEBO-016-HCC16G11	24	0.595568	0.595568	LSM14A	LSM14 homolog A (SCD6, S. cerevisiae)	NA	ENSG00000257103	26065	FALSE	0.374608	-0.220961
HEEBO-016-HCC16G11	24	0.595568	0.595568	LSM14A	LSM14 homolog A (SCD6, S. cerevisiae)	NA	ENSG00000262860	26065	FALSE	0.374608	-0.220961
HEEBO-055-HCC55I19	24	0.595568	0.595568	CTRL	chymotrypsin-like	2524	ENSG00000141086	1506	FALSE	0.385392	-0.210176
HEEBO-041-HCC41O16	26	1.33973	0.595435	WFDC8	WAP four-disulfide core domain 8	NA	ENSG00000158901	90199	FALSE	-0.897049	0.442679
HEEBO-008-HCC8H13	27	2.0094	0.595377	GABRA4	gamma-aminobutyric acid (GABA) A receptor, alpha 4	4078	ENSG00000109158	2557	FALSE	-1.35658	0.652817
HEEBO-058-HCC58I21	25	0.892772	0.595181	CACNA1F	calcium channel, voltage-dependent, alpha 1F subunit	1393	ENSG00000102001	778	FALSE	-0.575879	0.316893
HEEBO-058-HCC58I21	25	0.892772	0.595181	CACNA1F	calcium channel, voltage-dependent, alpha 1F subunit	1393	ENSG00000269057	778	FALSE	-0.575879	0.316893
HEEBO-004-CTRL4E4	23	0.892397	0.594932	ANXA7	annexin A7	545	ENSG00000138279	310	FALSE	-0.558729	0.333669
HEEBO-079-HCC79M8	25	0.89236	0.594907	GLTSCR2	glioma tumor suppressor candidate region gene 2	4333	ENSG00000105373	29997	FALSE	0.551816	-0.340544
HEEBO-079-HCC79M8	25	0.89236	0.594907	GLTSCR2	glioma tumor suppressor candidate region gene 2	4333	ENSG00000105373	692091	FALSE	0.551816	-0.340544
HEEBO-010-HCC10F2	24	0.5947	0.5947	NT5C2	5'-nucleotidase, cytosolic II	8022	ENSG00000076685	22978	FALSE	0.373888	-0.220812
HEEBO-036-HCC36A24	25	0.89198	0.594653	MRPL41	mitochondrial ribosomal protein L41	NA	ENSG00000182154	64975	FALSE	-0.639348	0.252632
HEEBO-012-HCC12G12	25	0.891363	0.594242	TCEB1	transcription elongation factor B (SIII), polypeptide 1 (15kDa, elongin C)	11617	ENSG00000154582	6921	FALSE	-0.564474	0.326889
HEEBO-080-HCC80G8	25	0.890862	0.593908	ZNF443	zinc finger protein 443	20878	ENSG00000180855	10224	FALSE	0.562933	-0.327929
HEEBO-086-HCA86K19	25	0.890786	0.593857	MYL9	myosin, light polypeptide 9, regulatory	15754	ENSG00000101335	10398	FALSE	-0.609179	0.281607
HEEBO-041-HCC41K18	24	0.593825	0.593825	VPS54	vacuolar protein sorting 54 (yeast)	NA	ENSG00000143952	51542	FALSE	0.375705	-0.21812
HEEBO-077-HCC77K2	25	0.890721	0.593814	DBF4	DBF4 homolog (S. cerevisiae)	17364	ENSG00000006634	10926	FALSE	0.585869	-0.304853
HEEBO-097-HCA97N13	24	0.593284	0.593284	KCNC3	potassium voltage-gated channel, Shaw-related subfamily, member 3	6235	ENSG00000131398	3748	FALSE	-0.356994	0.23629
HEEBO-066-HCC66M14	22	1.33479	0.593239	CAPN10	calpain 10	1477	ENSG00000142330	11132	FALSE	-0.837192	0.497596
HEEBO-002-CTRL2K18	26	1.33401	0.592893	GSN	gelsolin (amyloidosis, Finnish type)	4620	ENSG00000148180	2934	TRUE	-0.904521	0.429487
HEEBO-006-HCC6H7	27	2.00082	0.592835	OLFM3	olfactomedin 3	17990	ENSG00000118733	118427	FALSE	-1.32791	0.67291
HEEBO-098-HCA98A3	25	0.888867	0.592578	WDFY3	WD repeat and FYVE domain containing 3	NA	ENSG00000163625	23001	FALSE	0.560717	-0.32815
HEEBO-065-HCC65P8	26	1.33243	0.592191	DNM1	dynamin 1	2972	ENSG00000106976	1759	FALSE	-0.90638	0.426049
HEEBO-106-HCA106P18	24	0.591582	0.591582	ACOT7	acyl-CoA thioesterase 7	NA	ENSG00000097021	11332	FALSE	-0.298469	0.293113
HEEBO-102-HCA102K21	25	0.887244	0.591496	CCNDBP1	cyclin D-type binding-protein 1	1587	ENSG00000166946	23582	FALSE	-0.548448	0.338796
HEEBO-089-HCA89F3	24	0.591007	0.591007	VAMP4	vesicle-associated membrane protein 4	12645	ENSG00000117533	8674	FALSE	-0.360362	0.230645
HEEBO-051-HCC51O15	25	0.886333	0.590889	POLR1D	polymerase (RNA) I polypeptide D, 16kDa	NA	ENSG00000186184	51082	FALSE	0.584672	-0.301661
HEEBO-022-HCC22B11	26	1.32916	0.590736	SYNGR3	synaptogyrin 3	11501	ENSG00000127561	9143	FALSE	-0.878268	0.450887
HEEBO-038-HCC38L5	26	1.32863	0.590504	RGS6	regulator of G-protein signalling 6	10002	ENSG00000182732	9628	FALSE	-0.863239	0.465394
HEEBO-011-HCC11L4	23	0.884917	0.589944	SAAL1	serum amyloid A-like 1	NA	ENSG00000166788	113174	FALSE	0.580416	-0.304501
HEEBO-056-HCC56E14	23	0.884875	0.589917	SH3GLB2	SH3-domain GRB2-like endophilin B2	10834	ENSG00000148341	56904	FALSE	-0.534371	0.350504
HEEBO-098-HCA98M20	25	0.884605	0.589737	CCNL1	cyclin L1	NA	ENSG00000163660	57018	FALSE	0.572133	-0.312472
HEEBO-036-HCC36B5	26	1.32588	0.589279	SMARCC1	SWI/SNF related, matrix associated, actin dependent regulator of chromatin, subfamily c, member 1	11104	ENSG00000173473	6599	FALSE	0.855032	-0.470845
HEEBO-089-HCA89G22	25	0.882411	0.588274	PHF20L1	PHD finger protein 20-like 1	NA	ENSG00000129292	51105	FALSE	0.535957	-0.346454
HEEBO-052-HCC52D19	25	0.88229	0.588194	MYT1L	myelin transcription factor 1-like	NA	ENSG00000186487	23040	FALSE	0.58639	-0.295901
HEEBO-019-HCC19E7	26	1.32297	0.587988	FAT3	FAT tumor suppressor homolog 3 (Drosophila)	NA	ENSG00000165323	120114	FALSE	0.893802	-0.42917
HEEBO-038-HCC38F16	27	1.98358	0.587726	NINJ2	ninjurin 2	7825	ENSG00000171840	4815	FALSE	-1.33252	0.651053
HEEBO-002-CTRL2J13	25	0.881339	0.587559	CTSD	cathepsin D (lysosomal aspartyl peptidase)	2529	ENSG00000117984	1509	FALSE	-0.560798	0.320541
HEEBO-096-HCA96G19	25	0.881225	0.587483	SPTBN1	spectrin, beta, non-erythrocytic 1	11275	ENSG00000115306	6711	FALSE	0.568897	-0.312328
HEEBO-092-HCA92P16	23	0.880686	0.587124	EYA3	eyes absent homolog 3 (Drosophila)	3521	ENSG00000158161	2140	FALSE	0.503533	-0.377152
HEEBO-041-HCC41C20	25	0.880356	0.586904	BCAP31	B-cell receptor-associated protein 31	16695	ENSG00000267977	10134	FALSE	-0.57445	0.305905
HEEBO-041-HCC41C20	25	0.880356	0.586904	BCAP31	B-cell receptor-associated protein 31	16695	ENSG00000185825	10134	FALSE	-0.57445	0.305905
HEEBO-037-HCC37I6	27	1.98021	0.586729	MAP1A	microtubule-associated protein 1A	6835	ENSG00000166963	4130	FALSE	-1.38809	0.592126
HEEBO-100-HCA100N2	24	0.586711	0.586711	TRERF1	transcriptional regulating factor 1	NA	ENSG00000124496	55809	FALSE	-0.335439	0.251272
HEEBO-056-HCC56P1	24	0.586487	0.586487	SIRT2	sirtuin (silent mating type information regulation 2 homolog) 2 (S. cerevisiae)	10886	ENSG00000068903	22933	FALSE	-0.359515	0.226972
HEEBO-014-HCC14E6	25	0.879622	0.586415	JAKMIP2	janus kinase and microtubule interacting protein 2	NA	ENSG00000176049	9832	FALSE	0.570161	-0.309461
HEEBO-022-HCC22I6	24	0.586402	0.586402	GUSB	glucuronidase, beta	4696	ENSG00000169919	2990	FALSE	0.37148	-0.214922
HEEBO-055-HCC55J6	25	0.87956	0.586373	FBLN1	fibulin 1	3600	ENSG00000077942	2192	FALSE	0.58035	-0.29921
HEEBO-100-HCA100F1	25	0.879319	0.586213	MELK	maternal embryonic leucine zipper kinase	16870	ENSG00000165304	9833	FALSE	0.594082	-0.285237
HEEBO-092-HCA92I13	27	1.97812	0.58611	SERINC3	serine incorporator 3	11699	ENSG00000132824	10955	FALSE	-1.28548	0.692642
HEEBO-061-HCC61A24	24	0.585837	0.585837	ENTPD8	ectonucleoside triphosphate diphosphohydrolase 8	NA	ENSG00000188833	377841	FALSE	-0.373511	0.212325
HEEBO-045-HCC45P14	23	0.878682	0.585788	NPTXR	neuronal pentraxin receptor	7954	ENSG00000221890	23467	FALSE	-0.515801	0.362882
HEEBO-095-HCA95N6	24	0.585624	0.585624	DNAH9	dynein, axonemal, heavy polypeptide 9	2953	ENSG00000007174	1770	TRUE	-0.334442	0.251182
HEEBO-020-HCC20P21	25	0.877772	0.585182	ZNF671	zinc finger protein 671	NA	ENSG00000083814	79891	FALSE	0.588036	-0.289736
HEEBO-055-HCC55E12	24	0.585036	0.585036	POLR2K	polymerase (RNA) II (DNA directed) polypeptide K, 7.0kDa	9198	ENSG00000147669	5440	FALSE	-0.379735	0.205301
HEEBO-040-HCC40D14	23	0.877128	0.584752	LRRIQ1	leucine-rich repeats and IQ motif containing 1	NA	ENSG00000133640	84125	FALSE	0.51399	-0.363139
HEEBO-003-CTRL3P17	26	1.31494	0.584419	ANXA7	annexin A7	545	ENSG00000138279	310	FALSE	-0.886377	0.428566
HEEBO-048-HCC48O22	24	0.584401	0.584401	SNX1	sorting nexin 1	11172	ENSG00000028528	6642	FALSE	-0.373793	0.210609
HEEBO-015-HCC15N7	25	0.876457	0.584305	AJAP1	adherens junction associated protein 1	NA	ENSG00000196581	55966	FALSE	-0.557373	0.319085
HEEBO-103-HCA103P7	26	1.31436	0.584162	ALDOA	aldolase A, fructose-bisphosphate	414	ENSG00000149925	226	FALSE	-0.838764	0.475599
HEEBO-079-HCC79C23	24	0.583947	0.583947	PRKRIR	protein-kinase, interferon-inducible double stranded RNA dependent inhibitor, repressor of (P58 repressor)	9440	ENSG00000137492	5612	FALSE	0.362868	-0.221079
HEEBO-024-HCC24N11	25	0.875696	0.583798	KIF24	kinesin family member 24	NA	ENSG00000186638	347240	FALSE	0.543213	-0.332483
HEEBO-015-HCC15P14	24	0.583247	0.583247	AXIN1	axin 1	903	ENSG00000103126	8312	FALSE	0.382505	-0.200742
HEEBO-028-HCC28E11	25	0.874787	0.583191	IGSF22	immunoglobulin superfamily, member 22	NA	ENSG00000179057	283284	TRUE	-0.571343	0.303444
HEEBO-093-HCA93J19	26	1.31147	0.582877	CYP27A1	cytochrome P450, family 27, subfamily A, polypeptide 1	2605	ENSG00000135929	1593	FALSE	-0.895742	0.415732
HEEBO-026-HCC26P3	26	1.31138	0.582836	CCNL2	cyclin L2	NA	ENSG00000221978	81669	FALSE	0.839822	-0.471558
HEEBO-036-HCC36C6	25	0.874241	0.582827	CCDC15	coiled-coil domain containing 15	NA	ENSG00000149548	80071	FALSE	0.494652	-0.379588
HEEBO-054-HCC54N16	25	0.874171	0.582781	MAP6D1	MAP6 domain containing 1	NA	ENSG00000180834	79929	FALSE	-0.552508	0.321663
HEEBO-024-HCC24E16	25	0.873604	0.582402	ENPP6	ectonucleotide pyrophosphatase/phosphodiesterase 6	NA	ENSG00000164303	133121	FALSE	-0.603671	0.269933
HEEBO-104-HCA104G24	24	0.581602	0.581602	NFATC3	nuclear factor of activated T-cells, cytoplasmic, calcineurin-dependent 3	7777	ENSG00000072736	4775	FALSE	0.365927	-0.215675
HEEBO-032-HCC32M10	24	0.581471	0.581471	SLITRK1	SLIT and NTRK-like family, member 1	20297	ENSG00000178235	114798	FALSE	-0.39589	0.185581
HEEBO-099-HCA99M24	25	0.871612	0.581075	CSNK1G1	casein kinase 1, gamma 1	2454	ENSG00000169118	53944	FALSE	0.605647	-0.265965
HEEBO-028-HCC28K12	22	1.30698	0.580881	PTPRR	protein tyrosine phosphatase, receptor type, R	9680	ENSG00000153233	5801	FALSE	-0.718064	0.588918
HEEBO-019-HCC19P18	23	0.871201	0.5808	CACNB4	calcium channel, voltage-dependent, beta 4 subunit	1404	ENSG00000182389	785	FALSE	-0.564433	0.306767
HEEBO-050-HCC50C15	26	1.30636	0.580606	SYN2	synapsin II	11495	ENSG00000157152	NA	TRUE	-0.889315	0.41705
HEEBO-093-HCA93N24	24	0.580039	0.580039	SLC4A5	solute carrier family 4, sodium bicarbonate cotransporter, member 5	18168	ENSG00000188687	57835	FALSE	0.374614	-0.205425
HEEBO-030-HCC30K22	24	0.579885	0.579885	PARP9	poly (ADP-ribose) polymerase family, member 9	NA	ENSG00000138496	83666	FALSE	-0.423695	0.15619
HEEBO-089-HCA89H21	23	0.86961	0.57974	SLC25A14	solute carrier family 25 (mitochondrial carrier, brain), member 14	10984	ENSG00000102078	9016	FALSE	-0.451443	0.418167
HEEBO-072-HCC72J15	24	0.579579	0.579579	SPRR2B	small proline-rich protein 2B	11262	ENSG00000196805	6701	FALSE	0.354722	-0.224857
HEEBO-007-HCC7K16	24	0.579357	0.579357	SGIP1	SH3-domain GRB2-like (endophilin) interacting protein 1	NA	ENSG00000118473	84251	FALSE	-0.325533	0.253824
HEEBO-073-HCC73F2	24	0.579353	0.579353	SDCCAG3	serologically defined colon cancer antigen 3	NA	ENSG00000165689	10807	FALSE	0.347342	-0.23201
HEEBO-094-HCA94B8	25	0.868615	0.579077	WDFY3	WD repeat and FYVE domain containing 3	NA	ENSG00000163625	23001	FALSE	0.536319	-0.332296
HEEBO-017-HCC17M9	24	0.578999	0.578999	COMMD8	COMM domain containing 8	NA	ENSG00000169019	54951	FALSE	-0.348235	0.230764
HEEBO-125-HCO125B22	24	0.578718	0.578718	KCNQ1	potassium voltage-gated channel, KQT-like subfamily, member 1	6294	LRG_287	3784	FALSE	-0.359886	0.218832
HEEBO-125-HCO125B22	24	0.578718	0.578718	KCNQ1	potassium voltage-gated channel, KQT-like subfamily, member 1	6294	ENSG00000053918	3784	FALSE	-0.359886	0.218832
HEEBO-006-HCC6B19	25	0.868035	0.57869	PLSCR1	phospholipid scramblase 1	9092	ENSG00000188313	5359	FALSE	-0.613852	0.254183
HEEBO-105-HCA105I22	25	0.867755	0.578503	AIRE	autoimmune regulator (autoimmune polyendocrinopathy candidiasis ectodermal dystrophy)	360	LRG_18	326	FALSE	-0.544423	0.323332
HEEBO-105-HCA105I22	25	0.867755	0.578503	AIRE	autoimmune regulator (autoimmune polyendocrinopathy candidiasis ectodermal dystrophy)	360	ENSG00000160224	326	FALSE	-0.544423	0.323332
HEEBO-025-HCC25F3	28	2.92679	0.578131	PNLDC1	poly(A)-specific ribonuclease (PARN)-like domain containing 1	NA	ENSG00000146453	154197	FALSE	-2.02539	0.9014
HEEBO-013-HCC13O3	27	1.95113	0.578114	PCSK2	proprotein convertase subtilisin/kexin type 2	8744	ENSG00000125851	5126	FALSE	-1.30049	0.650647
HEEBO-054-HCC54L2	24	0.578103	0.578103	MMP11	matrix metallopeptidase 11 (stromelysin 3)	7157	ENSG00000099953	4320	FALSE	0.375647	-0.202456
HEEBO-006-HCC6N8	23	0.866704	0.577803	NANOS1	nanos homolog 1 (Drosophila)	23044	ENSG00000188613	340719	FALSE	0.519617	-0.347087
HEEBO-069-HCC69G21	25	0.866522	0.577682	EEF1A2	eukaryotic translation elongation factor 1 alpha 2	3192	ENSG00000101210	1917	FALSE	-0.576785	0.289737
HEEBO-026-HCC26A15	26	1.29927	0.577451	L3MBTL3	l(3)mbt-like 3 (Drosophila)	NA	ENSG00000198945	84456	FALSE	0.889227	-0.410039
HEEBO-029-HCC29L23	25	0.865905	0.57727	REEP5	receptor accessory protein 5	30077	ENSG00000129625	7905	FALSE	-0.570464	0.295441
HEEBO-099-HCA99N19	25	0.865562	0.577041	MCM6	MCM6 minichromosome maintenance deficient 6 (MIS5 homolog, S. pombe) (S. cerevisiae)	6949	ENSG00000076003	4175	FALSE	0.568507	-0.297055
HEEBO-035-HCC35K3	23	0.865435	0.576956	CLASP1	cytoplasmic linker associated protein 1	17088	ENSG00000074054	23332	FALSE	0.513187	-0.352247
HEEBO-012-HCC12L4	26	1.29776	0.576784	FBXL16	F-box and leucine-rich repeat protein 16	14150	ENSG00000127585	146330	FALSE	-0.854837	0.442928
HEEBO-066-HCC66A20	23	0.864474	0.576316	BCORL1	BCL6 co-repressor-like 1	NA	ENSG00000085185	63035	TRUE	0.549571	-0.314902
HEEBO-057-HCC57H22	22	1.29669	0.576305	HPCA	hippocalcin	5144	ENSG00000121905	3208	FALSE	-0.759456	0.53723
HEEBO-009-HCC9G24	25	0.863836	0.575891	ZBTB39	zinc finger and BTB domain containing 39	NA	ENSG00000166860	9880	FALSE	0.508767	-0.35507
HEEBO-015-HCC15G18	25	0.86373	0.57582	FNBP4	formin binding protein 4	NA	ENSG00000109920	23360	FALSE	0.556789	-0.306941
HEEBO-042-HCC42B2	25	0.86359	0.575727	DAP	death-associated protein	2672	ENSG00000112977	1611	FALSE	0.582133	-0.281457
HEEBO-007-HCC7M1	24	0.575364	0.575364	TCERG1	transcription elongation regulator 1	15630	ENSG00000113649	10915	FALSE	0.38578	-0.189584
HEEBO-023-HCC23B20	25	0.862508	0.575006	CDH2	cadherin 2, type 1, N-cadherin (neuronal)	1759	ENSG00000170558	1000	FALSE	0.530211	-0.332297
HEEBO-058-HCC58O14	25	0.862468	0.574979	PXK	PX domain containing serine/threonine kinase	NA	ENSG00000168297	54899	FALSE	-0.623848	0.23862
HEEBO-062-HCC62F12	23	0.862431	0.574954	SYCE2	synaptonemal complex central element protein 2	NA	ENSG00000161860	256126	FALSE	0.548763	-0.313669
HEEBO-051-HCC51H7	27	1.93935	0.574621	THY1	Thy-1 cell surface antigen	11801	ENSG00000154096	7070	FALSE	-1.30513	0.634213
HEEBO-019-HCC19P2	24	0.574438	0.574438	SIM1	single-minded homolog 1 (Drosophila)	10882	ENSG00000112246	6492	FALSE	-0.357724	0.216714
HEEBO-008-HCC8J18	24	0.574059	0.574059	NEB	nebulin	7720	LRG_202	4703	TRUE	-0.33891	0.235149
HEEBO-008-HCC8J18	24	0.574059	0.574059	NEB	nebulin	7720	ENSG00000183091	4703	TRUE	-0.33891	0.235149
HEEBO-080-HCC80A6	24	0.573886	0.573886	OCM	oncomodulin	8105	ENSG00000122543	654231	FALSE	0.403134	-0.170752
HEEBO-037-HCC37P23	25	0.860588	0.573725	ADORA1	adenosine A1 receptor	262	ENSG00000163485	134	FALSE	-0.562907	0.297681
HEEBO-060-HCC60O8	23	0.860408	0.573605	RGS6	regulator of G-protein signalling 6	10002	ENSG00000182732	9628	FALSE	-0.50303	0.357378
HEEBO-087-HCA87O1	25	0.859654	0.573103	TMPO	thymopoietin	11875	ENSG00000120802	7112	FALSE	0.573801	-0.285853
HEEBO-061-HCC61F16	24	0.572932	0.572932	SEZ6L2	seizure related 6 homolog (mouse)-like 2	NA	ENSG00000174938	26470	FALSE	-0.344969	0.227964
HEEBO-097-HCA97K5	24	0.572813	0.572813	MED31	mediator of RNA polymerase II transcription, subunit 31 homolog (yeast)	NA	ENSG00000108590	51003	FALSE	-0.33272	0.240092
HEEBO-065-HCC65H14	24	0.572763	0.572763	ACTA1	actin, alpha 1, skeletal muscle	129	ENSG00000143632	58	FALSE	0.381048	-0.191714
HEEBO-058-HCC58G6	26	1.2885	0.572669	IGFBP2	insulin-like growth factor binding protein 2, 36kDa	5471	ENSG00000115457	3485	FALSE	0.887006	-0.401499
HEEBO-106-HCA106N15	24	0.572587	0.572587	REEP6	receptor accessory protein 6	30078	ENSG00000115255	92840	FALSE	-0.34208	0.230507
HEEBO-060-HCC60B24	23	0.858763	0.572509	QRICH2	glutamine rich 2	NA	ENSG00000129646	84074	FALSE	0.495426	-0.363337
HEEBO-007-HCC7F19	26	1.28756	0.57225	FAT3	FAT tumor suppressor homolog 3 (Drosophila)	NA	ENSG00000165323	120114	FALSE	0.779857	-0.507705
[truncated: 24,175 more rows]

## Sheet: 1B - Mouse PEGET Scores
probeID	age_at_peak	start_to_peak	score	Gene_symbol	Gene_description	Genomic_location	RefSeq_transcripts	Entrez	Ensembl_gene_id
ILMN_2426691	136	0.908303	0.824079	Cox2	Mus musculus cytochrome c oxidase subunit II (Cox2) mRNA, complete cds; mitochondrial gene for mitochondrial product.	chrM:7388:7437:+		20563	ENSMUSG00000064354
ILMN_2668319	138	0.988174	0.81341	Hsp90aa1	Heat shock protein 90, alpha (cytosolic), class A member 1	chr12:111930961:111931010:-	NM_010480		ENSMUSG00000082896
ILMN_2459155	136	0.890758	0.808161	Zfp238	Zinc finger protein 238	chr1:179380688:179380737:+	NM_001012330 NM_013915	12346	ENSMUSG00000063659
ILMN_2742197	144	1.29396	0.795446	Gabrb1	Gamma-aminobutyric acid (GABA) A receptor, subunit beta 1	chr5:72528155:72528204:+	NM_008069	101631	ENSMUSG00000029212
ILMN_1216559	136	0.87437	0.793293	Dynlt3	Dynein light chain Tctex-type 3	chrX:9231436:9231485:-	NM_025975	67117	ENSMUSG00000031176
ILMN_1249809	138	0.951148	0.782933	Rgs17	Regulator of G-protein signaling 17	chr10:4513931:4513980:+	NM_019958	434065	ENSMUSG00000019775
ILMN_2434853	144	1.27149	0.781635	AK163440	Mus musculus adult male aorta and vein cDNA, RIKEN full-length enriched library, clone:A530057D15 product:NADH-ubiquinone oxidoreductase chain 2 (EC 1.6.5.3) homolog [Mus musculus], full insert sequence.	chrM:3933:3982:+		14284	ENSMUSG00000064345
ILMN_1218708	140	1.01337	0.756803	Rpl5	Ribosomal protein L5	chr5:108336983:108337032:+	XM_976689 NM_016980 XM_001479452 XR_033756 XM_001004898 XM_001473488 XR_031205		ENSMUSG00000058558
ILMN_1251634	134	0.753578	0.753578	Gria3	Glutamate receptor, ionotropic, AMPA3 (alpha 3)	chrX:39031680:39031729:+	NM_016886	223337	ENSMUSG00000001986
ILMN_2775381	138	0.886312	0.729563	Serinc1	Serine incorporator 1	chr10:57235607:57235656:-	NM_019760	70380	ENSMUSG00000019877
ILMN_2504433	140	0.97571	0.728677	Hsp90b1	Heat shock protein 90, beta (Grp94), member 1	chr10:86153794:86153843:-	NM_011631	22027	ENSMUSG00000020048
ILMN_2898958	142	1.04853	0.710448			chr3:98513512:98513561:-		226517
ILMN_1249586	130	0.849705	0.699431	Hspa8	Heat shock protein 8	chr9:40613038:40613087:+	NM_031165	14825	ENSMUSG00000083840
ILMN_1244913	138	0.840232	0.691633	Ryr2	Ryanodine receptor 2, cardiac	chr13:11645433:11645482:-	NM_023868		ENSMUSG00000021313
ILMN_1222167	138	0.799677	0.65825	Gria2	Glutamate receptor, ionotropic, AMPA2 (alpha 2)	chr3:80495513:80495562:-	NM_001039195	77352
ILMN_1252832	134	0.655146	0.655146	Zc3h15	Zinc finger CCCH-type containing 15	chr2:83504534:83504583:+	NM_026934	11657	ENSMUSG00000027091
ILMN_1255570	138	0.795523	0.654831	Atp6v1a	ATPase, H+ transporting, lysosomal V1 subunit A	chr16:44086966:44087015:-	NM_007508		ENSMUSG00000052459
ILMN_1240381	140	0.87417	0.652845	Plp1	Proteolipid protein (myelin) 1	chrX:133372118:133372167:+	NM_011123	57276	ENSMUSG00000031425
ILMN_2798797	136	0.71527	0.648945	3300001P08Rik	RIKEN cDNA 3300001P08 gene	chr11:94152568:94152617:-	NM_026313	223843	ENSMUSG00000020863
ILMN_2453120	140	0.861391	0.643302	Fam126b	Family with sequence similarity 126, member B	chr1:58579905:58579954:-	NM_172513	353283
ILMN_1248039	134	0.640641	0.640641	Cox2	Mus musculus cytochrome c oxidase subunit II (Cox2) mRNA, complete cds; mitochondrial gene for mitochondrial product.	chrM:7288:7337:+		109163	ENSMUSG00000064354
ILMN_2826671	136	0.691512	0.62739	Epha7	Eph receptor A7	chr4:28891799:28891848:+	NM_010141	16492	ENSMUSG00000028289
ILMN_2582952	144	1.01752	0.625508	AF217545	Mus musculus Mit1/Lb9 mRNA, partial sequence.	chr6:30756290:30756339:+		68077
ILMN_2909336	134	0.624731	0.624731	Gpm6a	Glycoprotein m6a	chr8:56146137:56146186:+	NM_153581	102423	ENSMUSG00000031517
ILMN_2608073	136	0.675201	0.612592	Nap1l5	Nucleosome assembly protein 1-like 5	chr6:58855644:58855693:-	NM_021432
ILMN_1252490	134	0.606345	0.606345	2610101N10Rik	RIKEN cDNA 2610101N10 gene	chr9:95361437:95361486:-	NM_001114977 NM_026476	72077	ENSMUSG00000032407
ILMN_2497616	142	0.877787	0.59476	Uqcrb	Ubiquinol-cytochrome c reductase binding protein	chr13:67003679:67003728:-	XM_001475899 NM_026219 XM_001480451		ENSMUSG00000021520
ILMN_2646891	136	0.655347	0.594579	mKIAA0580	Mus musculus adult female vagina cDNA, RIKEN full-length enriched library, clone:9930039N15 product:hypothetical SAM domain (Sterile alpha motif) containing protein, full insert sequence.	chr5:62993787:62993836:-	XM_132099 XM_001001363	246278	ENSMUSG00000037999
ILMN_1218571	134	0.59377	0.59377	Dhx15	DEAH (Asp-Glu-Ala-His) box polypeptide 15	chr5:52541484:52541533:-	NM_007839	238395	ENSMUSG00000029169
ILMN_2680781	134	0.59182	0.59182	Arl8a	ADP-ribosylation factor-like 8A	chr1:137052721:137052770:+	NM_026823	11658	ENSMUSG00000026426
ILMN_2729861	138	0.717811	0.590862	Bzw1	Basic leucine zipper and W2 domains 1	chr1:58463098:58463147:+	NM_025824		ENSMUSG00000051223
ILMN_2733888	138	0.714046	0.587763	Skp1a	S-phase kinase-associated protein 1A	chr11:52060178:52060227:+	NM_011543	94112	ENSMUSG00000036309
ILMN_2764781	140	0.779297	0.581993	Pls3	Plastin 3 (T-isoform)	chrX:73031111:73031160:-	NM_145629	66686	ENSMUSG00000016382
ILMN_2677056	136	0.641051	0.581608	1500003O03Rik	RIKEN cDNA 1500003O03 gene	chr2:119412685:119412734:+	NM_019769 XM_001480443	51813	ENSMUSG00000014077
ILMN_2698958	138	0.706026	0.581162	Arpc2	Actin related protein 2/3 complex, subunit 2	chr1:74314484:74314533:+	NM_029711	229512	ENSMUSG00000006304
ILMN_1254987	136	0.639903	0.580567	Mbnl2	Muscleblind-like 2	chr14:120830610:120830659:+	NM_207515 NM_175341
ILMN_2697390	132	0.638985	0.579734	Oxr1	Oxidation resistance 1	chr15:41692322:41692371:+	NM_130885	21753	ENSMUSG00000022307
ILMN_1216143	138	0.70212	0.577947	Rnf11	Ring finger protein 11	chr4:109125525:109125574:-	NM_013876	627585	ENSMUSG00000028557
ILMN_1220664	136	0.632705	0.574036	Nckap1	NCK-associated protein 1	chr2:80346330:80346335:-,chr2:80342428:80342471:-	NM_016965	270669	ENSMUSG00000027002
ILMN_1251098	138	0.695086	0.572157	Rps12	Ribosomal protein S12	chr10:23505018:23505067:-	XM_912032 XM_484385 XR_004903 NM_011295 XM_001473380 XM_890604 XM_978135 XM_001480637 XM_977918 XM_001472119 XM_001472084 XM_001472061 XM_001472037 XM_001472702 XM_001472007 XM_977540 XM_001478059 XR_002251 XM_977110 XM_486761 XM_001473295 XM_001473276 XR_031105 XR_031083 XR_031065 XR_031048 XM_001479052	432865	ENSMUSG00000081040
ILMN_2594202	138	0.689022	0.567165	Rpl21	Ribosomal protein L21	chr5:147647206:147647255:+	XM_001480077 NM_019647 XM_917238	15400	ENSMUSG00000041453
ILMN_2594575	134	0.562954	0.562954	Cugbp2	CUG triplet repeat, RNA binding protein 2	chr2:6466046:6466095:-	NM_001110230 NM_001110229 NM_001110231 NM_001110232 NM_010160 NM_001110228	19047	ENSMUSG00000002107
ILMN_1253650	136	0.618813	0.561433	Smarca1	SWI/SNF related, matrix associated, actin dependent regulator of chromatin, subfamily a, member 1	chrX:45162906:45162955:-	NM_053123	110959	ENSMUSG00000031099
ILMN_2470211	134	0.558288	0.558288	Upf2	UPF2 regulator of nonsense transcripts homolog (yeast)	chr2:5977675:5977724:+	NM_001081132	66296	ENSMUSG00000043241
ILMN_1251273	136	0.6117	0.554979	Pnpla8	Patatin-like phospholipase domain containing 8	chr12:45412876:45412925:+	NM_026164	231760	ENSMUSG00000036257
ILMN_2900962	134	0.546726	0.546726	Gdap1	Ganglioside-induced differentiation-associated-protein 1	chr1:17154189:17154238:+	NM_010267	237887	ENSMUSG00000025777
ILMN_1260446	136	0.602408	0.546549	Ttc3	Tetratricopeptide repeat domain 3	chr16:94660879:94660928:+	NM_009441	18080	ENSMUSG00000040785
ILMN_2735157	134	0.544525	0.544525	Eif3a	Eukaryotic translation initiation factor 3, subunit A	chr19:60837552:60837601:-	NM_010123	110172	ENSMUSG00000024991
ILMN_2754425	136	0.599986	0.544352	Cdc5l	Cell division cycle 5-like (S. pombe)	chr17:45528970:45529019:-	NM_152810	71702	ENSMUSG00000023932
ILMN_2450121	138	0.657817	0.541479	mKIAA0629	Mus musculus adult male medulla oblongata cDNA, RIKEN full-length enriched library, clone:6330501D17 product:unclassifiable, full insert sequence.	chr14:78892449:78892498:-	XM_001002157
ILMN_2952114	134	0.540944	0.540944	Smc1a	Structural maintenance of chromosomes 1A	chrX:148495850:148495899:+	NM_019710	238871	ENSMUSG00000041133
ILMN_2936351	136	0.595858	0.540606	Matr3	Matrin 3	chr18:35750921:35750970:+	NM_010771
ILMN_1252479	136	0.594957	0.539789	5330429B09Rik	5 days embryo whole body cDNA, RIKEN full-length enriched library, clone:I0C0048A18 product:hypothetical protein, full insert sequence.	chr8:20016981:20017030:-	XM_001476645	207213
ILMN_1254540	136	0.594743	0.539595	Crbn	Cereblon	chr6:106728284:106728333:-	NM_175357 NM_021449	329421	ENSMUSG00000005362
ILMN_2680329	138	0.654956	0.539124	Isca1	Iron-sulfur cluster assembly 1 homolog (S. cerevisiae)	chr13:59856924:59856973:-	XM_484225 NM_026921	53609	ENSMUSG00000044792
ILMN_3096361	132	0.593526	0.53849	Bclaf1	BCL2-associated transcription factor 1	chr10:20062217:20062266:+	NM_001025392 NM_001025393 NM_153787	226519	ENSMUSG00000037608
ILMN_1234693	138	0.652583	0.53717	Nipbl	Nipped-B homolog (Drosophila)	chr15:8309179:8309228:-	NM_201232 NM_027707	71175	ENSMUSG00000022141
ILMN_2419660	130	0.651103	0.535952	mt-Nd4	NADH dehydrogenase subunit 4L (EC 1.6.5.3) (Activated spleen cDNA, RIKEN full-length enriched library, clone:F830212L04 product:NADH dehydrogenase 4, mitochondrial, full insert sequence) (3 days neonate thymus cDNA, RIKEN full-length enriched library, clone:A630072D15 product:NADH dehydrogenase 4, mitochondrial, full insert sequence) (Lung RCB-0558 LLC cDNA, RIKEN full-length enriched library, cl…	chrM:10117:10166:+		12558	ENSMUSG00000067736
ILMN_1226323	134	0.529558	0.529558	Cul1	Cullin 1	chr6:47475807:47475856:+	NM_012042	26965	ENSMUSG00000029686
ILMN_1219289	142	0.781033	0.529203	Rgs17	Regulator of G-protein signaling 17	chr10:4505259:4505269:+,chr10:4513400:4513438:+	NM_019958	232560	ENSMUSG00000019775
ILMN_2727004	134	0.529033	0.529033	3300001P08Rik	RIKEN cDNA 3300001P08 gene	chr11:94152547:94152596:-	NM_026313	69155	ENSMUSG00000020863
ILMN_2520326	136	0.581938	0.527977	Nbea	Neurobeachin	chr3:55430466:55430515:-	NM_030595	215413	ENSMUSG00000027799
ILMN_2631953	134	0.526208	0.526208	Etv1	Ets variant gene 1	chr12:39593132:39593181:+	XM_484312 NM_007960	432800	ENSMUSG00000004151
ILMN_1256680	140	0.701605	0.52397	AK133750	Mus musculus adult male olfactory brain cDNA, RIKEN full-length enriched library, clone:6430702L21 product:hypothetical protein, full insert sequence.	chr18:43691292:43691341:-	XM_129010 XM_922928		ENSMUSG00000024502
ILMN_2455304	136	0.576963	0.523463	Camk4	Calcium/calmodulin-dependent protein kinase IV	chr18:33355250:33355299:+	NM_009793	16590
ILMN_2761169	138	0.631583	0.519884	Fam164a	Family with sequence similarity 164, member A	chr3:7553489:7553538:+	NM_173181	19042	ENSMUSG00000043542
ILMN_2721385	134	0.518875	0.518875	Dst	Dystonin	chr1:34364785:34364834:+	NM_133833 NM_134448	192663	ENSMUSG00000026131
ILMN_2549929	142	0.765172	0.518456	AF217545	Mus musculus Mit1/Lb9 mRNA, partial sequence.	chr6:30756040:30756089:+		71468
ILMN_1259677	142	0.764655	0.518105	Cct8	Chaperonin containing Tcp1, subunit 8 (theta)	chr16:87485054:87485103:-	NM_009840	118452	ENSMUSG00000025613
ILMN_1224091	136	0.570611	0.5177	NR_001463	Mouse nuclear-localized inactive X-specific transcript (Xist) mRNA.	chrX:100659063:100659112:-	NR_001463	213742
ILMN_1216639	134	0.517286	0.517286	Pak3	P21 (CDKN1A)-activated kinase 3	chrX:140225796:140225845:+	NM_008778		ENSMUSG00000031284
ILMN_2695035	138	0.626828	0.51597	Pja2	Praja 2, RING-H2 motif containing	chr17:64632511:64632560:-	NM_001025309 NM_144859	16528	ENSMUSG00000024083
ILMN_2501605	136	0.567765	0.515118	Prkcb	Protein kinase C, beta	chr7:129777384:129777433:+	NM_008855	12807	ENSMUSG00000052889
ILMN_2611676	140	0.689052	0.514596	Ogt	O-linked N-acetylglucosamine (GlcNAc) transferase (UDP-N-acetylglucosamine:polypeptide-N-acetylglucosaminyl transferase)	chrX:98879341:98879390:+	NM_139144	170484	ENSMUSG00000034160
ILMN_2426380	138	0.62494	0.514416	Trove2	TROVE domain family, member 2	chr1:145598071:145598120:-	NM_013835
ILMN_2706827	134	0.508151	0.508151	Setx	Senataxin	chr2:29037856:29037905:+	NM_198033		ENSMUSG00000043535
ILMN_2994460	138	0.617058	0.507928	Ctnnb1	Catenin (cadherin associated protein), beta 1	chr9:120869468:120869517:+	NM_007614	15410	ENSMUSG00000006932
ILMN_1230620	138	0.614468	0.505796	Ywhaq	Tyrosine 3-monooxygenase/tryptophan 5-monooxygenase activation protein, theta polypeptide	chr12:21402143:21402144:-,chr12:21400874:21400921:-	XM_001473500	258913	ENSMUSG00000080902
ILMN_3131887	140	0.677194	0.50574	Spag9	Sperm associated antigen 9	chr11:93986806:93986855:+	NM_001025428 NM_001025429 NM_001025430 NM_027569	15423	ENSMUSG00000020859
ILMN_2713841	140	0.676962	0.505567	Hspd1	Heat shock protein 1 (chaperonin)	chr1:55134942:55134991:-	NM_010477		ENSMUSG00000025980
ILMN_1242993	147	0.949285	0.504306	Csde1	Cold shock domain containing E1, RNA binding	chr3:102859341:102859378:+	XR_032683 XR_031138	78070	ENSMUSG00000068823
ILMN_2595814	142	0.742438	0.503051	Jhdm1d	Jumonji C domain-containing histone demethylase 1 homolog D (S. cerevisiae)	chr6:39090184:39090233:-	NM_001033430	13087
ILMN_1249235	142	0.741963	0.502729	Rps6	Ribosomal protein S6	chr4:86502089:86502138:-	XR_034189 XR_031651	52538	ENSMUSG00000080774
ILMN_1218617	134	0.502386	0.502386	Skiv2l2	Superkiller viralicidic activity 2-like 2 (S. cerevisiae)	chr13:113658077:113658126:-	NM_028151	72198	ENSMUSG00000016018
ILMN_2494251	134	0.501667	0.501667	Tuba1a	Tubulin, alpha 1A	chr15:98780369:98780418:-	NM_011653	269356	ENSMUSG00000072235
ILMN_2530916	140	0.671332	0.501362	Rps24	Ribosomal protein S24	chr14:25310990:25311034:+	XM_917273 XM_140116	12916	ENSMUSG00000058869
ILMN_2680737	149	1.03693	0.499788	Gria2	Glutamate receptor, ionotropic, AMPA2 (alpha 2)	chr3:80492509:80492558:-	NM_001083806 NM_013540	213696	ENSMUSG00000033981
ILMN_3146952	142	0.737563	0.499748	Pde1a	Phosphodiesterase 1A, calmodulin-dependent	chr2:79705198:79705247:-	NM_001009979 NM_001009978 NM_016744	11957	ENSMUSG00000059173
ILMN_1254974	134	0.498737	0.498737	Ptprd	Protein tyrosine phosphatase, receptor type, D	chr4:75592947:75592970:-,chr4:75590905:75590930:-	NM_011211 NM_001014288	75788	ENSMUSG00000028399
ILMN_1245326	138	0.605049	0.498043	AK004399	Mus musculus 18-day embryo whole body cDNA, RIKEN full-length enriched library, clone:1110067L24 product:contactin 1, full insert sequence.	chr15:92172026:92172075:+		78795
ILMN_3107322	136	0.548421	0.497568	Zhx1	Zinc fingers and homeoboxes 1	chr15:57879388:57879437:-	NM_001042438 NM_009572		ENSMUSG00000022361
ILMN_1229458	147	0.931927	0.495085	Prkcb	Protein kinase C, beta	chr7:129771375:129771424:+	NM_008855	67873	ENSMUSG00000052889
ILMN_1238676	142	0.729537	0.49431	Mycbp2	MYC binding protein 2	chr14:103513323:103513372:-	NM_207215	15930	ENSMUSG00000033004
ILMN_2719794	138	0.600329	0.494158	BC003331	CDNA sequence BC003331	chr1:152209733:152209782:-	XR_005082 NM_001077237 NM_145511	12827	ENSMUSG00000006010
ILMN_2469966	142	0.728728	0.493762	AK018753	Mus musculus adult male kidney cDNA, RIKEN full-length enriched library, clone:0610040O15 product:NADH dehydrogenase 1, mitochondrial, full insert sequence.	chrM:3550:3599:+		17131	ENSMUSG00000064341
ILMN_1220739	147	0.929248	0.493662	Nsg2	Neuron specific gene family member 2	chr11:31958867:31958916:+	NM_008741	22129	ENSMUSG00000020297
ILMN_2654532	136	0.543364	0.49298	Kifap3	Kinesin-associated protein 3	chr1:165846921:165846970:+	NM_010629	214111	ENSMUSG00000026585
ILMN_2436634	142	0.726164	0.492025	Atpase6	Mus musculus ATPase subunit 6 (Atpase6) mRNA, mitochondrial gene encoding mitochondrial protein, complete cds.	chrM:7830:7879:+		241943	ENSMUSG00000064356
ILMN_1256309	138	0.595524	0.490203	Luzp2	Leucine zipper protein 2	chr7:62524121:62524170:+	NM_178705	18996	ENSMUSG00000063297
ILMN_2665870	142	0.721386	0.488787	Dhx36	DEAH (Asp-Glu-Ala-His) box polypeptide 36	chr3:62274362:62274411:-	NM_028136	17420	ENSMUSG00000027770
ILMN_2660864	136	0.535972	0.486273	Klhl7	Kelch-like 7 (Drosophila)	chr5:23666215:23666264:+	NM_026448	66510	ENSMUSG00000028986
ILMN_2644229	142	0.714271	0.483966	Kcnd2	Potassium voltage-gated channel, Shal-related family, member 2	chr6:21679440:21679489:+	NM_019697	72068	ENSMUSG00000060882
ILMN_2591414	130	0.584483	0.481114	Tax1bp1	Tax1 (human T-cell leukemia virus type I) binding protein 1	chr6:52716397:52716446:+	NM_025816	52440	ENSMUSG00000004535
ILMN_2874853	136	0.528714	0.479688	Eef1b2	Eukaryotic translation elongation factor 1 beta 2	chr1:63225410:63225459:+	NM_018796	11513	ENSMUSG00000025967
ILMN_1228717	149	0.994671	0.479419	EG668668	Predicted gene, EG668668	chr7:50209164:50209213:-	XR_033340 NM_001081036 XR_031272 NM_009094 XR_031257	218772	ENSMUSG00000080740
ILMN_1243283	136	0.527577	0.478656	Matr3	Matrin 3	chr18:35741610:35741659:+	NM_010771 XR_032844	328059	ENSMUSG00000037236
ILMN_2647744	134	0.478433	0.478433	Abcb7	ATP-binding cassette, sub-family B (MDR/TAP), member 7	chrX:101476038:101476087:-	NM_009592	381409
ILMN_1258658	136	0.526751	0.477907	Tnks	Tankyrase, TRF1-interacting ankyrin-related ADP-ribose polymerase	chr8:35889696:35889745:-		14990
ILMN_2731940	144	0.776649	0.477436	LOC100043225	Similar to Eukaryotic translation initiation factor 1 (eIF1) (Protein translation factor SUI1 homolog)	chr8:125366061:125366110:+	NM_001100618 XM_907182 XM_889697 NM_011508 XR_030831 XR_033534 XR_033595 XR_034022 XM_910189 XR_032790 XR_032393	100043225	ENSMUSG00000074046
ILMN_2782082	136	0.525075	0.476386	Itm2b	Integral membrane protein 2B	chr14:73762178:73762227:-	NM_008410	70806
ILMN_2673936	142	0.701079	0.475028	Rpl18a	Ribosomal protein L18A	chr8:73420033:73420082:-	NM_029751		ENSMUSG00000045128
ILMN_1230454	136	0.523112	0.474606	Hadhb	Hydroxyacyl-Coenzyme A dehydrogenase/3-ketoacyl-Coenzyme A thiolase/enoyl-Coenzyme A hydratase (trifunctional protein), beta subunit	chr5:30510930:30510979:+	NM_145558	67046	ENSMUSG00000059447
ILMN_2937320	134	0.473579	0.473579	Schip1	Schwannomin interacting protein 1	chr3:68430172:68430221:+	NM_013928 NM_001113419 NM_001113420 NM_001113421	230259	ENSMUSG00000027777
ILMN_2592150	136	0.521868	0.473476	Cntnap2	Contactin associated protein-like 2	chr6:47251296:47251345:+	NM_025771 NM_001004357		ENSMUSG00000039419
ILMN_2680262	140	0.631912	0.471922	Polr2g	Polymerase (RNA) II (DNA directed) polypeptide G	chr19:8867643:8867692:-	NM_026329	67710	ENSMUSG00000071662
ILMN_1230518	138	0.572983	0.471648	Prps1	Phosphoribosyl pyrophosphate synthetase 1	chrX:137010601:137010650:+	NM_021463	328365	ENSMUSG00000031432
ILMN_1222794	140	0.63083	0.471115	Ankrd46	Ankyrin repeat domain 46	chr15:36407637:36407686:-	NM_175134	108900	ENSMUSG00000048307
ILMN_2900025	136	0.519125	0.470988	Ndufs4	NADH dehydrogenase (ubiquinone) Fe-S protein 4	chr13:115107145:115107194:-	NM_010887	56389	ENSMUSG00000021764
ILMN_2511121	138	0.571473	0.470405	Dnm1l	Dynamin 1-like	chr16:16313486:16313535:-	NM_152816 NM_001025947	215193	ENSMUSG00000022789
ILMN_2677386	147	0.884385	0.469828	Tcp1	T-complex protein 1	chr17:13116150:13116199:+	NM_013686	101476	ENSMUSG00000068039
ILMN_1252737	132	0.515626	0.467814	Vps35	Vacuolar protein sorting 35	chr8:87784582:87784631:-	NM_022997	66736	ENSMUSG00000031696
ILMN_1235799	138	0.56824	0.467744	Dock4	Dedicator of cytokinesis 4	chr12:41516839:41516888:+
ILMN_1239211	151	1.0694	0.467643	Rpl5	Ribosomal protein L5	chr5:108336934:108336983:+	NM_016980 XM_001479452 XR_033756	99889	ENSMUSG00000058558
ILMN_2641132	140	0.622438	0.464847	Cnksr2	Connector enhancer of kinase suppressor of Ras 2	chrX:154259547:154259596:-	NM_177751	53627	ENSMUSG00000025658
ILMN_1221919	132	0.511028	0.463642	Clcn3	Chloride channel 3	chr8:63391798:63391847:-	NM_007711 NM_173876	12725	ENSMUSG00000004319
ILMN_2466131	144	0.753338	0.463106	Mll5	Myeloid/lymphoid or mixed-lineage leukemia 5	chr5:22987049:22987098:+		244187	ENSMUSG00000029004
ILMN_1234990	136	0.506711	0.459726	Gap43	Growth associated protein 43	chr16:42248877:42248926:-	NM_008083	16987	ENSMUSG00000047261
ILMN_2715848	136	0.505676	0.458787	Slitrk4	SLIT and NTRK-like family, member 4	chrX:61522862:61522911:-	NM_178740	20742	ENSMUSG00000046699
ILMN_2954474	147	0.860941	0.457374	Enpp2	Ectonucleotide pyrophosphatase/phosphodiesterase 2	chr15:54670947:54670996:-	NM_015744	67287	ENSMUSG00000022425
ILMN_2428506	138	0.555313	0.457103	Ahcyl1	S-adenosylhomocysteine hydrolase-like 1	chr3:107466193:107466242:-	NM_145542	64214
ILMN_2533952	144	0.738781	0.454157	Rps15a	Ribosomal protein S15A	chr7:125258654:125258696:-	XM_993452 XM_915487	79263	ENSMUSG00000056877
ILMN_2619634	140	0.608033	0.45409	Cfdp1	Craniofacial development protein 1	chr8:114303165:114303214:-	NM_011801	23837	ENSMUSG00000031954
ILMN_1235173	144	0.738158	0.453774			chrX:21713139:21713188:+
ILMN_2801683	138	0.551017	0.453567	Dstn	Destrin	chr2:143768634:143768683:+	NM_019771		ENSMUSG00000015932
ILMN_2630078	142	0.667782	0.452467	Lrrn3	Leucine rich repeat protein 3, neuronal	chr12:42178606:42178655:-	NM_010733	16981	ENSMUSG00000036295
ILMN_2537782	144	0.73515	0.451925			chrY:1281383:1281432:-
ILMN_2800655	134	0.451305	0.451305	Etfa	Electron transferring flavoprotein, alpha polypeptide	chr9:55309437:55309486:-	NM_145615	110842	ENSMUSG00000032314
ILMN_2776552	138	0.546438	0.449798	Hprt1	Hypoxanthine guanine phosphoribosyl transferase 1	chrX:50373520:50373569:+	NM_013556	17299	ENSMUSG00000025630
ILMN_2644008	142	0.66365	0.449667	Chl1	Cell adhesion molecule with homology to L1CAM	chr6:103664507:103664556:+	NM_007697	56417	ENSMUSG00000030077
ILMN_2686463	134	0.449544	0.449544	0610010F05Rik	RIKEN cDNA 0610010F05 gene	chr11:23473828:23473877:-	NM_027860	71675	ENSMUSG00000042208
ILMN_2930933	138	0.544814	0.448461	Zfml	Zinc finger, matrin-like	chr6:83934816:83934865:+	NM_008717	64931	ENSMUSG00000030016
ILMN_2482290	147	0.844069	0.44841	Taok1	TAO kinase 1	chr11:77342905:77342954:-	NM_144825	50932	ENSMUSG00000017291
ILMN_3122922	142	0.658155	0.445944	Gria2	Glutamate receptor, ionotropic, AMPA2 (alpha 2)	chr3:80496215:80496264:-	NM_001039195 NM_001083806 NM_013540	13003	ENSMUSG00000033981
ILMN_2678400	134	0.445735	0.445735	Efr3a	EFR3 homolog A (S. cerevisiae)	chr15:65703858:65703907:+	NM_133766	60527	ENSMUSG00000015002
ILMN_1248181	136	0.491091	0.445554	Zbtb7a	Zinc finger and BTB domain containing 7a	chr10:80611079:80611128:+	NM_010731	80902	ENSMUSG00000035011
ILMN_2883961	134	0.443018	0.443018	Vamp7	Vesicle-associated membrane protein 7	chrX_random:11132:11181:-	NM_011515	218850	ENSMUSG00000051412
ILMN_1247066	136	0.484445	0.439524	Caprin1	Cell cycle associated protein 1	chr2:103605986:103606035:-	NM_001111290 NM_001111289 NM_016739	26420	ENSMUSG00000027184
ILMN_2694659	134	0.438973	0.438973	Ckap5	Cytoskeleton associated protein 5	chr2:91460512:91460561:+	NM_029437	56079	ENSMUSG00000040549
ILMN_2636212	142	0.647855	0.438966	Sh3bgrl	SH3-binding domain glutamic acid-rich protein like	chrX:106357173:106357222:+	NM_019989		ENSMUSG00000031246
ILMN_1235203	130	0.531415	0.437432	Rtn1	Reticulon 1	chr12:73312779:73312828:-	NM_153457 NM_001007596	13137
ILMN_2522571	142	0.641855	0.4349	Setd7	SET domain containing (lysine methyltransferase) 7	chr3:51319363:51319412:-	NM_080793	338366	ENSMUSG00000037111
ILMN_2856771	134	0.430098	0.430098	Dgkb	Diacylglycerol kinase, beta	chr12:39359571:39359620:+	NM_178681	56736	ENSMUSG00000036095
ILMN_1221160	134	0.429928	0.429928	Unc13c	Unc-13 homolog C (C. elegans)	chr9:73328201:73328250:-	NM_001081153	210126	ENSMUSG00000062151
ILMN_2754377	147	0.806889	0.428658	Pde1a	Phosphodiesterase 1A, calmodulin-dependent	chr2:79705238:79705287:-	NM_001009979 NM_001009978 NM_016744	258669	ENSMUSG00000059173
ILMN_1257962	136	0.472301	0.428506	Ddx1	DEAD (Asp-Glu-Ala-Asp) box polypeptide 1	chr12:13227571:13227620:-	NM_134040	104721	ENSMUSG00000037149
ILMN_2640441	136	0.471323	0.427618	Hdac2	Histone deacetylase 2	chr10:36721425:36721474:+	NM_008229	14405	ENSMUSG00000019777
ILMN_2851710	134	0.427581	0.427581	Clk4	CDC like kinase 4	chr11:51095153:51095202:+	NM_007714	277414	ENSMUSG00000020385
ILMN_3009260	134	0.42758	0.42758	Coq2	Coenzyme Q2 homolog, prenyltransferase (yeast)	chr5:101083802:101083851:-	NM_027978	227091	ENSMUSG00000029319
ILMN_1231264	134	0.42737	0.42737	Ghitm	Growth hormone inducible transmembrane protein	chr14:37934189:37934238:-	NM_078478	16059
ILMN_2604028	140	0.571885	0.427093	Elavl2	ELAV (embryonic lethal, abnormal vision, Drosophila)-like 2 (Hu antigen B)	chr4:90917663:90917712:-	NM_207686 NM_207685 NM_010486	14672	ENSMUSG00000008489
ILMN_1233630	134	0.4262	0.4262	Enoph1	Enolase-phosphatase 1	chr5:100497699:100497748:+	NM_026421	11994	ENSMUSG00000029326
ILMN_2709051	142	0.629004	0.426192	Fam126b	Family with sequence similarity 126, member B	chr1:58584380:58584429:-	NM_172513	208104	ENSMUSG00000038174
ILMN_1252147	134	0.424663	0.424663	Gabrg2	Gamma-aminobutyric acid (GABA) A receptor, subunit gamma 2	chr11:41725711:41725760:-	NM_008073 NM_177408	66943	ENSMUSG00000020436
ILMN_2507810	142	0.623962	0.422777	X57780	Mus musculus adult male kidney cDNA, RIKEN full-length enriched library, clone:0610008A24 product:cytochrome b, mitochondrial, full insert sequence.	chrM:13073:13122:+		16801	ENSMUSG00000082179
ILMN_1241522	138	0.513112	0.422365	4921505C17Rik	RIKEN cDNA 4921505C17 gene	chr15:6750084:6750133:+	NM_030168	171226	ENSMUSG00000050310
ILMN_1249547	138	0.512972	0.422251	Zfp292	Zinc finger protein 292	chr4:34752434:34752483:-	NM_013889	15371	ENSMUSG00000039967
ILMN_2640944	140	0.565305	0.422179	Ndufs4	NADH dehydrogenase (ubiquinone) Fe-S protein 4	chr13:115078997:115079046:-	NM_010887	18777	ENSMUSG00000021764
ILMN_1252121	132	0.464915	0.421805	Sltm	SAFB-like, transcription modulator	chr9:70439914:70439963:+	NM_025690	73124	ENSMUSG00000032212
ILMN_1237075	134	0.421052	0.421052	Etfa	Electron transferring flavoprotein, alpha polypeptide	chr9:55309454:55309503:-	NM_145615	110842	ENSMUSG00000032314
ILMN_2802103	140	0.563224	0.420625	Mfap1b	Microfibrillar-associated protein 1B	chr2:121287549:121287598:-	XR_034660 NM_001081975	11800	ENSMUSG00000048222
ILMN_1258515	136	0.463594	0.420607	Paip2	Polyadenylate-binding protein-interacting protein 2	chr18:35776715:35776764:+	NM_026420	64707	ENSMUSG00000037058
ILMN_1246330	136	0.463432	0.42046	Daam1	Dishevelled associated activator of morphogenesis 1	chr12:73093174:73093223:+	NM_172464 NM_026102	208846	ENSMUSG00000034574
ILMN_1258136	136	0.462171	0.419315	Ccdc88a	Coiled coil domain containing 88A	chr11:29409085:29409134:+	NM_176841	330503	ENSMUSG00000032740
ILMN_2540573	140	0.559978	0.418201	Rps12	Ribosomal protein S12	chr10:23505412:23505457:-	XR_031065	233490	ENSMUSG00000084187
ILMN_2475156	136	0.458836	0.41629	NR_001463	Mouse nuclear-localized inactive X-specific transcript (Xist) mRNA.	chrX:100659052:100659101:-	NR_001463	213742
ILMN_3137552	144	0.674627	0.414719	Mtap2	Microtubule-associated protein 2	chr1:66488960:66489009:+	NM_001039934 NM_008632	66706	ENSMUSG00000015222
ILMN_2764744	134	0.414702	0.414702	Psd3	Pleckstrin and Sec7 domain containing 3	chr8:70213181:70213230:-	NM_030263 NM_027626 NM_177698		ENSMUSG00000030465
ILMN_2998593	134	0.414674	0.414674	Mff	Mitochondrial fission factor	chr1:82748708:82748757:+	NM_029409	218581	ENSMUSG00000026150
ILMN_2638778	132	0.457054	0.414673	3300001P08Rik	RIKEN cDNA 3300001P08 gene	chr11:94159137:94159186:-	NM_026313		ENSMUSG00000020863
ILMN_2590860	144	0.673211	0.413849	Sub1	SUB1 homolog (S. cerevisiae)	chr15:11911360:11911409:-	NM_011294
ILMN_1258158	138	0.502533	0.413658	Aldh6a1	Aldehyde dehydrogenase family 6, subfamily A1	chr12:85771735:85771784:-	NM_134042	54198
ILMN_2947187	134	0.413415	0.413415	Psme4	Proteasome (prosome, macropain) activator subunit 4	chr11:30780091:30780140:+	NM_134013	15965	ENSMUSG00000040850
ILMN_1256814	140	0.553526	0.413383	Kcnma1	Potassium large conductance calcium-activated channel, subfamily M, alpha member 1	chr14:24119139:24119188:-	NM_010610	16531	ENSMUSG00000063142
ILMN_2930057	132	0.455444	0.413212	Smg1	SMG1 homolog, phosphatidylinositol 3-kinase-related kinase (C. elegans)	chr7:125275205:125275254:-	NM_001031814	27981	ENSMUSG00000030655
ILMN_2747345	136	0.455081	0.412883	Mrps18c	Mitochondrial ribosomal protein S18C	chr5:101233433:101233482:+	NM_026826	18584	ENSMUSG00000016833
ILMN_2431218	140	0.551742	0.41205	Zranb2	Zinc finger, RAN-binding domain containing 2	chr3:157211012:157211061:+	NM_017381	72503	ENSMUSG00000028180
ILMN_2846297	136	0.453353	0.411315	3110035E14Rik	RIKEN cDNA 3110035E14 gene	chr1:9616780:9616829:+	NM_178399	11690	ENSMUSG00000067879
ILMN_2851875	142	0.606761	0.411122	Actr3	ARP3 actin-related protein 3 homolog (yeast)	chr1:127289710:127289759:-	NM_023735	225997	ENSMUSG00000026341
ILMN_2991930	136	0.451964	0.410055	Spock3	Sparc/osteonectin, cwcv and kazal-like domains proteoglycan 3	chr8:65835353:65835402:+	NM_023689	216725	ENSMUSG00000054162
ILMN_2617478	134	0.40891	0.40891	Psip1	PC4 and SFRS1 interacting protein 1	chr4:83101866:83101915:-	NM_133948	67604	ENSMUSG00000028484
ILMN_2769762	140	0.547528	0.408903	Ctnna2	Catenin (cadherin associated protein), alpha 2	chr6:76832069:76832118:-	NM_145732 NM_001109764 NM_009819	268903
ILMN_2461898	136	0.449454	0.407777	Tet2	Tet oncogene family member 2	chr3:133126764:133126813:-	NM_001040400
ILMN_2933914	136	0.447149	0.405686	Psmd14	Proteasome (prosome, macropain) 26S subunit, non-ATPase, 14	chr2:61635479:61635514:+,chr2:61638039:61638052:+	NM_021526	21753	ENSMUSG00000026914
ILMN_1251119	138	0.492664	0.405534	Bmpr1a	Bone morphogenetic protein receptor, type 1A	chr14:35224551:35224600:-	NM_009758	66966	ENSMUSG00000021796
ILMN_2841720	134	0.403887	0.403887	Ttc3	Tetratricopeptide repeat domain 3	chr16:94690543:94690592:+	NM_009441	69572	ENSMUSG00000040785
ILMN_2447867	138	0.490386	0.403659	Gabrg2	Gamma-aminobutyric acid (GABA) A receptor, subunit gamma 2	chr11:41724924:41724973:-	NM_177408	15399
ILMN_3001855	144	0.654872	0.402575	R3hdm1	R3H domain 1 (binds single-stranded nucleic acids)	chr1:130133925:130133974:+	NM_181750	20480	ENSMUSG00000056211
ILMN_2621743	134	0.402331	0.402331	Gad1	Glutamic acid decarboxylase 1	chr2:70439915:70439964:+	NM_008077	13058	ENSMUSG00000070880
ILMN_1234742	132	0.443291	0.402186	Armcx3	Armadillo repeat containing, X-linked 3	chrX:131295636:131295685:+	NM_027870	68603	ENSMUSG00000049047
ILMN_3142384	136	0.442791	0.401733	Gprasp1	G protein-coupled receptor associated sorting protein 1	chrX:132337156:132337205:+	NM_001005385 NM_026081 NM_001004359		ENSMUSG00000043384
ILMN_3141993	138	0.487021	0.400889	Zbtb33	Zinc finger and BTB domain containing 33	chrX:35550055:35550104:+	NM_001079513 NM_020256	56805	ENSMUSG00000048047
ILMN_2954858	140	0.53457	0.399226	Kifap3	Kinesin-associated protein 3	chr1:165846972:165847021:+	NM_010629		ENSMUSG00000026585
ILMN_2498479	140	0.533972	0.398779	Ttc3	Tetratricopeptide repeat domain 3	chr16:94690639:94690688:+	NM_009441	100383	ENSMUSG00000040785
ILMN_2720820	132	0.438788	0.398101	A230046K03Rik	RIKEN cDNA A230046K03 gene	chr10:83059128:83059177:+	NM_001033375	77166	ENSMUSG00000034560
ILMN_1259127	138	0.483621	0.39809	Bcas2	Breast carcinoma amplified sequence 2	chr3:102982678:102982727:+	NM_026602		ENSMUSG00000005687
ILMN_2826167	140	0.531221	0.396725	Gabrb1	Gamma-aminobutyric acid (GABA) A receptor, subunit beta 1	chr5:72500049:72500075:+,chr5:72513188:72513210:+	NM_008069	12974	ENSMUSG00000029212
ILMN_2861644	134	0.395883	0.395883	Rb1	Retinoblastoma 1	chr14:73595413:73595462:-	NM_009029	65247	ENSMUSG00000022105
ILMN_2935362	136	0.434407	0.394126	Ywhab	Tyrosine 3-monooxygenase/tryptophan 5-monooxygenase activation protein, beta polypeptide	chr2:163844207:163844256:+	NM_018753	71870
ILMN_2662450	134	0.393494	0.393494	Runx1t1	Runt-related transcription factor 1; translocated to, 1 (cyclin D-related)	chr4:13818157:13818206:+	NM_001111027 NM_001111026 NM_009822	68981	ENSMUSG00000006586
ILMN_2527650	157	1.20464	0.393409	Rps3a	Ribosomal protein S3A	chr3:85945161:85945168:-,chr3:85943129:85943170:-	XM_974769 XM_994545	76279	ENSMUSG00000059751
ILMN_1238313	138	0.47665	0.392352	Cnot2	CCR4-NOT transcription complex, subunit 2	chr10:115922314:115922363:-	NM_001037846	13178	ENSMUSG00000020166
ILMN_2548302	144	0.636466	0.39126	Kctd4	Potassium channel tetramerisation domain containing 4	chr14:76363109:76363158:+	NM_026214	68176	ENSMUSG00000046523
ILMN_2645448	144	0.635837	0.390874	Armcx1	Armadillo repeat containing, X-linked 1	chrX:131256132:131256181:+	NM_030066	78248	ENSMUSG00000033460
ILMN_1256795	138	0.471443	0.388066	Eif2s2	Eukaryotic translation initiation factor 2, subunit 2 (beta)	chr2:154697327:154697376:-	NM_026030	404329
ILMN_2424703	132	0.427205	0.387592	Cep170	Centrosomal protein 170	chr1:178664007:178664056:-	XM_989868 NM_001099637	106389	ENSMUSG00000057335
ILMN_2683138	134	0.386812	0.386812	Smek2	SMEK homolog 2, suppressor of mek1 (Dictyostelium)	chr11:29119047:29119096:+	NM_134034	229323	ENSMUSG00000020463
ILMN_2658266	136	0.425888	0.386396	Gpr22	G protein-coupled receptor 22	chr12:32392063:32392112:-	NM_175191	23934	ENSMUSG00000044067
ILMN_2693976	140	0.516552	0.38577	Ncl	Nucleolin	chr1:88246258:88246307:-	NM_010880	21949
ILMN_2610973	138	0.467507	0.384826	Clock	Circadian locomoter output cycles kaput	chr5:76641418:76641467:-	NM_007715	67050	ENSMUSG00000029238
ILMN_2776419	136	0.423697	0.384409	Dynll1	Dynein light chain LC8-type 1	chr5:115748755:115748804:-	NM_019682	11991	ENSMUSG00000009013
ILMN_2599125	132	0.422495	0.383318	Foxg1	Forkhead box G1	chr12:50487676:50487725:+	NM_008241		ENSMUSG00000020950
ILMN_1244099	128	0.512906	0.383047	Pol	Retrovirus-related Pol polyprotein LINE-1 (Long interspersed element- 1) (L1) [Includes: Reverse transcriptase (EC 2.7.7.49); Endonuclease].	chr18:49552724:49552773:+	XM_001474990 XM_001478592 XM_001479399 XM_001476627		ENSMUSG00000069892
ILMN_2737867	136	0.421877	0.382758	Mtap1b	Microtubule-associated protein 1B	chr13:100204461:100204510:-	NM_008634	67849	ENSMUSG00000052727
ILMN_1224516	140	0.511498	0.381995	Slmap	Sarcolemma associated protein	chr14:27232888:27232937:-	NM_032008	23830	ENSMUSG00000021870
ILMN_2709525	138	0.463682	0.381678	Cdc16	CDC16 cell division cycle 16 homolog (S. cerevisiae)	chr8:13779260:13779309:+	NM_027276	258287	ENSMUSG00000038416
ILMN_1260063	136	0.419599	0.380691	Nol4	Nucleolar protein 4	chr18:22852007:22852056:-	NM_199024	12494	ENSMUSG00000041923
ILMN_1221702	132	0.419394	0.380505	Plaa	Phospholipase A2, activating protein	chr4:94236021:94236070:-	NM_172695	625662	ENSMUSG00000028577
ILMN_2614884	149	0.788063	0.379836	Pja1	Praja1, RING-H2 motif containing	chrX:96661483:96661532:-	NM_001083110 NM_008853	18744	ENSMUSG00000034403
ILMN_2637639	134	0.379394	0.379394	Rps3	Ribosomal protein S3	chr7:106631080:106631124:-,chr7:106630860:106630864:-	NM_012052	77042	ENSMUSG00000030744
ILMN_2650040	136	0.418059	0.379294	Foxj3	Forkhead box J3	chr4:119301654:119301703:+	NM_172699	212225	ENSMUSG00000032998
ILMN_2725155	136	0.417632	0.378906	Fnip1	Folliculin interacting protein 1	chr11:54331529:54331578:+	NM_173753	52670	ENSMUSG00000035992
ILMN_2903440	134	0.378283	0.378283	Hnrpdl	Heterogeneous nuclear ribonucleoprotein D-like	chr5:100463805:100463854:-	NM_016690	239447	ENSMUSG00000029328
ILMN_2671601	138	0.459006	0.377828	Selk	Selenoprotein K	chr14:30788091:30788140:+	NM_019979		ENSMUSG00000042682
ILMN_2607529	142	0.557137	0.377498	Nr2f1	Nuclear receptor subfamily 2, group F, member 1	chr13:78328288:78328337:-	NM_010151 XM_001475459	13865
ILMN_1259482	138	0.457975	0.37698	Pabpc1	Poly(A) binding protein, cytoplasmic 1	chr15:36526745:36526794:-	NM_008774	74603	ENSMUSG00000022283
ILMN_2798993	136	0.415177	0.376679	Nr1d2	Nuclear receptor subfamily 1, group D, member 2	chr14:19036792:19036841:-	NM_011584	70497	ENSMUSG00000021775
ILMN_1245531	134	0.376482	0.376482	Neto2	Neuropilin (NRP) and tolloid (TLL)-like 2	chr8:88160774:88160823:-	NM_001081324	74513	ENSMUSG00000036902
ILMN_2597899	134	0.375799	0.375799	Zfc3h1	Zinc finger, C3H1-type containing	chr10:114869648:114869697:+	NM_001033261	100043597	ENSMUSG00000034163
ILMN_2908846	136	0.413801	0.375431	Iqgap2	IQ motif containing GTPase activating protein 2	chr13:96397289:96397338:-	NM_027711	319387	ENSMUSG00000021676
ILMN_1247915	132	0.413085	0.374781	Trim37	Tripartite motif-containing 37	chr11:87034042:87034091:+	NM_197987	20874	ENSMUSG00000018548
ILMN_2723881	138	0.454983	0.374517	Hcfc1	Host cell factor C1	chrX:71188169:71188218:-	NM_008224	69239	ENSMUSG00000031386
ILMN_2916437	138	0.45463	0.374226	Rell2	RELT-like 2	chr18:38118769:38118817:+	NM_153793	52915	ENSMUSG00000044024
ILMN_2726585	142	0.55158	0.373733	Nfib	Nuclear factor I/B	chr4:81941870:81941919:-	NM_001113210 NM_001113209 NM_008687	69955
ILMN_1252496	134	0.372063	0.372063	Brwd1	Bromodomain and WD repeat domain containing 1	chr16:96214375:96214424:-	NM_145125	72351	ENSMUSG00000022914
ILMN_3006575	134	0.371257	0.371257	6330503K22Rik	RIKEN cDNA 6330503K22 gene	chr7:125880065:125880114:+	NM_182995	56753	ENSMUSG00000033904
ILMN_1213378	138	0.450809	0.371081	Lonrf3	LON peptidase N-terminal domain and ring finger 3	chrX:33906733:33906782:+	NM_028894	105445	ENSMUSG00000016239
ILMN_2724226	138	0.450198	0.370578	4833439L19Rik	RIKEN cDNA 4833439L19 gene	chr13:54652708:54652757:-	NM_133797	69060	ENSMUSG00000025871
ILMN_2771815	136	0.407709	0.369904	Psmd14	Proteasome (prosome, macropain) 26S subunit, non-ATPase, 14	chr2:61638290:61638339:+	NM_021526	258163	ENSMUSG00000026914
ILMN_2647628	136	0.407401	0.369624	Ppp1cb	Protein phosphatase 1, catalytic subunit, beta isoform	chr5:32789972:32790021:+	NM_172707 XR_031192		ENSMUSG00000014956
ILMN_1239729	128	0.494198	0.369075	Kif1b	Kinesin family member 1B	chr4:148550461:148550510:-	NM_207682	100038833	ENSMUSG00000063077
ILMN_2497745	134	0.368176	0.368176	Mtap9	Microtubule-associated protein 9	chr3:82198956:82199005:+	NM_001081230	117171	ENSMUSG00000033900
ILMN_2657628	134	0.367855	0.367855	Sec61g	SEC61, gamma subunit	chr11:16404754:16404803:-	XM_001479482 XM_001478520 XM_001478133 NM_001109972 NM_001109971 XM_001480161 XM_001475616 NM_011343	226470	ENSMUSG00000078109
ILMN_2536024	149	0.761212	0.366895	Rpl27a	Ribosomal protein L27a	chr7:116664044:116664090:+	XM_994502 XM_915945	67489	ENSMUSG00000082023
ILMN_1234234	142	0.540677	0.366345	Csmd3	CUB and Sushi multiple domains 3	chr15:47413500:47413549:-	NM_001081391	239420	ENSMUSG00000022311
ILMN_1253625	134	0.3656	0.3656	BC079836	Mus musculus adult male hypothalamus cDNA, RIKEN full-length enriched library, clone:A230103N10 product:unclassifiable, full insert sequence.	chr11:49485020:49485069:-	XM_001475830	56484
ILMN_2704619	134	0.365252	0.365252	Cc2d2a	Coiled-coil and C2 domain containing 2A	chr5:44132045:44132094:+	NM_172274	217843	ENSMUSG00000039765
ILMN_2776075	144	0.592578	0.36428	Atp6v1c1	ATPase, H+ transporting, lysosomal V1 subunit C1	chr15:38618889:38618938:+	NM_025494	69592	ENSMUSG00000022295
ILMN_2856570	140	0.487712	0.364231	Gpbp1	GC-rich promoter binding protein 1	chr13:112216300:112216349:-	NM_001122963 NM_028487	23934	ENSMUSG00000032745
ILMN_1228434	132	0.401339	0.364124	Ipw	Imprinted gene in the Prader-Willi syndrome region	chr7:66934277:66934326:-	NR_015351	16353
ILMN_2595967	151	0.832177	0.363906	Rpl35a	Ribosomal protein L35A	chr16:33057567:33057616:+	XM_001478698 XM_001480041 XM_001474436 XM_001474422 XR_031276 XM_001479819 XM_001480102 XM_001477499 XM_001472532 XM_001474659 XM_001474643 NM_021338 XM_001480264 XM_001474687 XM_001472498 XM_001472889 XM_001480430 XM_001479943 XM_001473099	15019	ENSMUSG00000081214
ILMN_1249363	136	0.400226	0.363115	AI314180	Expressed sequence AI314180	chr4:58813076:58813125:-	NM_172381	230249	ENSMUSG00000050812
ILMN_2805672	144	0.590417	0.362952	Pftk1	PFTAIRE protein kinase 1	chr5:4803983:4804032:-	NM_011074	378466	ENSMUSG00000028926
ILMN_2973467	134	0.361553	0.361553	Vstm2a	V-set and transmembrane domain containing 2A	chr11:16184055:16184104:+	NM_145967	17089	ENSMUSG00000048834
ILMN_2623216	132	0.398263	0.361334	Pgrmc1	Progesterone receptor membrane component 1	chrX:34145704:34145753:+	NM_016783	12296	ENSMUSG00000006373
ILMN_2500540	134	0.361095	0.361095	Lin7a	Lin-7 homolog A (C. elegans)	chr10:106862139:106862188:+	NM_001033223 NM_001039354	269061
ILMN_3049961	132	0.395736	0.35904	Syne1	Synaptic nuclear envelope 1	chr10:5009299:5009348:+	NM_153399	207596	ENSMUSG00000019769
ILMN_2636490	134	0.358285	0.358285	Htatsf1	HIV TAT specific factor 1	chrX:54320131:54320180:+	NM_028242	234854	ENSMUSG00000067873
ILMN_2683128	136	0.393327	0.356855	Cmas	Cytidine monophospho-N-acetylneuraminic acid synthetase	chr6:142723903:142723952:+	NM_009908	20692	ENSMUSG00000030282
ILMN_2460850	142	0.526236	0.356561	Pds5b	PDS5, regulator of cohesion maintenance, homolog B (S. cerevisiae)	chr5:151612876:151612925:+	NM_175310	56278	ENSMUSG00000034021
ILMN_2781493	140	0.476463	0.355831	Zmym2	Zinc finger, MYM-type 2	chr14:57579070:57579119:+	NM_029498	69367	ENSMUSG00000021945
ILMN_2624782	136	0.39216	0.355797	Eif2a	Eukaryotic translation initiation factor 2a	chr3:58361161:58361210:+	NM_001005509		ENSMUSG00000027810
ILMN_2753589	136	0.391146	0.354876	3632451O06Rik	RIKEN cDNA 3632451O06 gene	chr14:50301428:50301477:-		69371	ENSMUSG00000036242
ILMN_2907928	134	0.353848	0.353848	Smek2	SMEK homolog 2, suppressor of mek1 (Dictyostelium)	chr11:29119046:29119095:+	NM_134034	68311	ENSMUSG00000020463
ILMN_1256724	134	0.353366	0.353366	Dlgap1	Discs, large (Drosophila) homolog-associated protein 1	chr17:71012184:71012233:+		69215
ILMN_1247477	142	0.520282	0.352526	Rpl9	Ribosomal protein L9	chr11:83458897:83458946:-	XR_004671 XR_032331	71774	ENSMUSG00000081906
ILMN_1250286	147	0.661973	0.351672	Myo5a	Myosin VA	chr9:75070968:75071017:+	NM_010864	76454	ENSMUSG00000034593
ILMN_1218494	144	0.571413	0.351269	Usp33	Ubiquitin specific peptidase 33	chr3:152056205:152056254:+	NM_133247 NM_001076676	69161	ENSMUSG00000025437
ILMN_2605004	140	0.470334	0.351253	Ndufb9	NADH dehydrogenase (ubiquinone) 1 beta subcomplex, 9	chr15:58768953:58769002:+	NM_023172	16688	ENSMUSG00000022354
ILMN_1260033	140	0.469477	0.350614	Map1lc3b	Microtubule-associated protein 1 light chain 3 beta	chr8:124121836:124121885:+	NM_026160	11980	ENSMUSG00000031812
ILMN_2841721	142	0.517299	0.350505	Ttc3	Tetratricopeptide repeat domain 3	chr16:94690734:94690783:+	NM_009441	329360	ENSMUSG00000040785
ILMN_1221592	138	0.425728	0.350436	Sec11c	SEC11 homolog C (S. cerevisiae)	chr18:65977176:65977225:+	NM_025468	66286	ENSMUSG00000024516
ILMN_2512149	136	0.385188	0.349471	AK169831	Mus musculus adult male hippocampus cDNA, RIKEN full-length enriched library, clone:2900010L19 product:inferred: RIKEN cDNA 2900010L19 gene / gp250 precursor {Mus musculus}, full insert sequence.	chr9:41773151:41773200:-	XR_033905	20660
ILMN_2467185	132	0.384609	0.348945	Dmxl2	Dmx-like 2	chr9:54213107:54213156:-	XM_917435 XM_358382	53886	ENSMUSG00000041268
ILMN_1216085	138	0.423559	0.34865	Ankrd12	Ankyrin repeat domain 12	chr17:66335429:66335478:-	NM_001025572	12209	ENSMUSG00000034647
ILMN_2696575	136	0.384019	0.34841	Ctnnb1	Catenin (cadherin associated protein), beta 1	chr9:120869086:120869135:+	NM_007614	15410	ENSMUSG00000006932
ILMN_1230422	136	0.383346	0.3478	mKIAA0947	Mus musculus mRNA for mKIAA0947 protein.	chr13:70727696:70727745:-	XM_358313 XM_909721	99011	ENSMUSG00000034525
ILMN_2955104	140	0.46527	0.347472	Naca	Nascent polypeptide-associated complex alpha polypeptide	chr10:127485336:127485385:+	NM_013608 NM_001113199	74153	ENSMUSG00000061315
ILMN_1239411	142	0.512583	0.347309	Strbp	Spermatid perinuclear RNA binding protein	chr2:37433187:37433236:-		117109
ILMN_2425032	138	0.421509	0.346963	Zfp445	Zinc finger protein 445	chr9:122760278:122760327:-	NM_173364	51792	ENSMUSG00000047036
ILMN_2945483	144	0.563508	0.34641	Csde1	Cold shock domain containing E1, RNA binding	chr3:102861767:102861816:+	NM_144901	229663	ENSMUSG00000068823
ILMN_2743593	140	0.463724	0.346317	Zmat1	Zinc finger, matrin type 1	chrX:131507564:131507613:-	NM_175446	207474	ENSMUSG00000052676
ILMN_1254814	138	0.42064	0.346248	Clk1	CDC-like kinase 1	chr1:58469127:58469176:-	NM_009905 NM_001042634	252909	ENSMUSG00000026034
ILMN_2990616	134	0.346246	0.346246	Birc2	Baculoviral IAP repeat-containing 2	chr9:7818515:7818564:-	NM_007465	214321	ENSMUSG00000057367
ILMN_2443725	136	0.380769	0.345462	Ube2d3	Ubiquitin-conjugating enzyme E2D 3 (UBC4/5 homolog, yeast)	chr3:135129822:135129871:+	NM_025356
ILMN_2605417	136	0.380603	0.345311	4933411K20Rik	RIKEN cDNA 4933411K20 gene	chr8:47280762:47280811:+	NM_025747		ENSMUSG00000031631
ILMN_2804636	132	0.380423	0.345147	Rnuxa	RNA U, small nuclear RNA export adaptor	chr18:56747071:56747120:+	NM_019996		ENSMUSG00000008301
ILMN_2970473	134	0.345011	0.345011	Npm1	Nucleophosmin 1	chr11:33053986:33054005:-,chr11:33052823:33052852:-	XM_001476529 NM_008722	67671	ENSMUSG00000057113
ILMN_2739287	132	0.380156	0.344906	Dazap2	DAZ associated protein 2	chr15:100451014:100451063:+	NM_011873	17193	ENSMUSG00000000346
ILMN_2844784	144	0.560796	0.344743	Vps35	Vacuolar protein sorting 35	chr8:87785040:87785089:-	NM_022997	20698	ENSMUSG00000031696
ILMN_2504698	132	0.379767	0.344552	Trip12	Thyroid hormone receptor interactor 12	chr1:84721229:84721278:-	NM_133975	26464	ENSMUSG00000026219
ILMN_1253953	130	0.41815	0.344198	Cttnbp2	Cortactin binding protein 2	chr6:18382094:18382143:-
ILMN_2687111	147	0.647506	0.343986	Arfgef1	ADP-ribosylation factor guanine nucleotide-exchange factor 1(brefeldin A-inhibited)	chr1:10128090:10128139:-	NM_001102430 XM_001473166	54418	ENSMUSG00000067851
ILMN_2707298	140	0.460289	0.343752	Ik	IK cytokine	chr18:36916218:36916267:+	NM_011879	75216	ENSMUSG00000024474
ILMN_2669569	134	0.343321	0.343321	Strn3	Striatin, calmodulin binding protein 3	chr12:52720832:52720881:-	NM_052973 XR_033964	26757	ENSMUSG00000020954
ILMN_2677882	134	0.34232	0.34232	Tanc1	Tetratricopeptide repeat, ankyrin repeat and coiled-coil containing 1	chr2:59683692:59683741:+	NM_198294	237759	ENSMUSG00000035168
ILMN_1225654	134	0.342187	0.342187	Slc35a1	Solute carrier family 35 (CMP-sialic acid transporter), member 1	chr4:34610679:34610728:-	XM_001476786 NM_011895	63955	ENSMUSG00000028293
ILMN_2644315	147	0.643928	0.342086	Dock9	Dedicator of cytokinesis 9	chr14:121941539:121941588:-	NM_001081039	193838	ENSMUSG00000025558
ILMN_1215212	144	0.554824	0.341072	Rhob	Ras homolog gene family, member B	chr12:8504733:8504782:-	NM_007483	74355
ILMN_2673188	140	0.456502	0.340923	Rab3a	RAB3A, member RAS oncogene family	chr8:73282468:73282506:+	NM_009001	21374	ENSMUSG00000031840
ILMN_1259579	140	0.456233	0.340722	Ptprz1	Protein tyrosine phosphatase, receptor type Z, polypeptide 1	chr6:23002093:23002142:+	NM_001081306	19417	ENSMUSG00000068748
ILMN_3132666	134	0.340327	0.340327	Osbpl8	Oxysterol binding protein-like 8	chr10:110734047:110734096:+	NM_175489 NM_001003717		ENSMUSG00000020189
ILMN_2740523	132	0.374408	0.33969	Cops2	COP9 (constitutive photomorphogenic) homolog, subunit 2 (Arabidopsis thaliana)	chr2:125657362:125657411:-	NM_009939	12848	ENSMUSG00000027206
ILMN_2841307	134	0.339628	0.339628	4930544G21Rik	sphingosine kinase type 1-interacting protein	chr1:83252297:83252346:-		19256	ENSMUSG00000026163
ILMN_2668124	130	0.412395	0.339461	Amy2	Amylase 2, pancreatic	chr3:113150138:113150187:-	NM_001042711 XM_001480963 XM_001480959 XM_001480957 XM_001481336 XM_001481315 XM_911199 NM_001042712 NM_009669	55992	ENSMUSG00000079850
ILMN_1253681	144	0.55208	0.339385	Rpl9	Ribosomal protein L9	chr5:65781627:65781645:-,chr5:65780820:65780849:-	XM_485172 XM_906947	77591	ENSMUSG00000082196
ILMN_1237986	132	0.372964	0.33838	Trip12	Thyroid hormone receptor interactor 12	chr1:84721231:84721280:-	NM_133975	16644	ENSMUSG00000026219
ILMN_1238376	142	0.499252	0.338277	M6pr	Mannose-6-phosphate receptor, cation dependent	chr6:122267512:122267561:+	NM_010749	16019	ENSMUSG00000007458
ILMN_2749972	134	0.337676	0.337676	Rnuxa	RNA U, small nuclear RNA export adaptor	chr18:56746639:56746688:+	NM_019996	66336	ENSMUSG00000008301
ILMN_2844316	134	0.337323	0.337323	Ddx1	DEAD (Asp-Glu-Ala-Asp) box polypeptide 1	chr12:13227217:13227266:-	NM_134040	104721	ENSMUSG00000037149
ILMN_2606108	134	0.337281	0.337281	Cdc40	Cell division cycle 40 homolog (yeast)	chr10:40551707:40551756:-	XM_483893	23801	ENSMUSG00000038446
ILMN_1229427	142	0.497136	0.336843	Ppp2r2b	Protein phosphatase 2 (formerly 2A), regulatory subunit B (PR 52), beta isoform	chr18:42805108:42805157:-	NM_027531 NM_028392	29819	ENSMUSG00000024500
ILMN_2637365	142	0.49596	0.336047	Med28	Mediator of RNA polymerase II transcription, subunit 28 homolog (yeast)	chr5:45916648:45916697:+	NM_025895	258951	ENSMUSG00000015804
ILMN_3154457	132	0.369661	0.335384	Pja2	Praja 2, RING-H2 motif containing	chr17:64630413:64630462:-	NM_001025309 NM_144859	231600
ILMN_1254669	136	0.369574	0.335304	Sypl	Synaptophysin-like protein	chr12:33661658:33661707:+	NM_198710		ENSMUSG00000020570
ILMN_2856697	151	0.76676	0.3353	Calm2	Calmodulin 2	chr17:87834416:87834459:-,chr17:87833390:87833395:-	NM_007589	67760	ENSMUSG00000036438
ILMN_2608309	138	0.407116	0.335115	Appl1	Adaptor protein, phosphotyrosine interaction, PH domain and leucine zipper containing 1	chr14:27736861:27736910:-	NM_145221	269587	ENSMUSG00000040760
ILMN_2663694	134	0.335092	0.335092	Ndufs4	NADH dehydrogenase (ubiquinone) Fe-S protein 4	chr13:115078881:115078930:-	NM_010887	68209	ENSMUSG00000021764
ILMN_2536649	153	0.84313	0.334508	Rpl21	Ribosomal protein L21	chr5:147647177:147647226:+	XR_034621 XR_031650	106200	ENSMUSG00000056849
ILMN_2519673	134	0.333529	0.333529	Vwf	Von Willebrand factor homolog	chr6:125636506:125636555:+	NM_011708	353165	ENSMUSG00000001930
ILMN_1239370	136	0.366075	0.33213	Shfm1	Split hand/foot malformation (ectrodactyly) type 1	chr6:6508375:6508424:-	NM_009169		ENSMUSG00000042541
ILMN_1228308	132	0.366037	0.332095	Ppp2r2c	Protein phosphatase 2 (formerly 2A), regulatory subunit B (PR 52), gamma isoform	chr5:37345892:37345941:+	NM_172994	112418	ENSMUSG00000029120
ILMN_2506757	138	0.403228	0.331915	Zfp84	Zinc finger protein 84	chr7:30566365:30566414:+	NM_023750 XM_001480149	259000	ENSMUSG00000046185
ILMN_2854418	140	0.443996	0.331584	Fnip1	Folliculin interacting protein 1	chr11:54331518:54331567:+	NM_173753	67847	ENSMUSG00000035992
ILMN_2616531	132	0.365385	0.331504	Ccnh	Cyclin H	chr13:85352359:85352408:+	NM_023243	192190	ENSMUSG00000021548
ILMN_1221290	132	0.364274	0.330496	H3f3a	H3 histone, family 3A	chr1:182732796:182732845:-	NM_008210 XR_031203 XR_031950 XM_918075 XM_884506 XM_890719 XR_031009 XM_907340 XM_889893 XM_001474389 XR_030547 XR_034705 XR_032826 XR_032548	230676	ENSMUSG00000063314
ILMN_3129526	134	0.330202	0.330202	Usp33	Ubiquitin specific peptidase 33	chr3:152056206:152056255:+	NM_133247 NM_001076676		ENSMUSG00000025437
ILMN_2715216	138	0.401137	0.330194	D030074E01Rik	RIKEN cDNA D030074E01 gene	chr18:20976208:20976257:-		258956	ENSMUSG00000033382
ILMN_2726448	138	0.400924	0.330018	Bbs4	Bardet-Biedl syndrome 4 (human)	chr9:59170041:59170090:-	NM_175325	102774	ENSMUSG00000025235
ILMN_2714936	140	0.441559	0.329764	Mki67ip	Mki67 (FHA domain) interacting nucleolar phosphoprotein	chr1:120229788:120229837:+	NM_026472	258624	ENSMUSG00000026377
ILMN_2998173	153	0.831169	0.329762	NR_003363	Mus musculus cDNA clone IMAGE:30626734, containing frame-shift errors.	chr17:79250176:79250225:-	NR_003363	258654	ENSMUSG00000082536
ILMN_2612448	134	0.329656	0.329656	Nfat5	Nuclear factor of activated T-cells 5	chr8:109903157:109903206:+	NM_018823 NM_133957	76630	ENSMUSG00000003847
ILMN_2737101	140	0.441071	0.3294	Gnpda2	Glucosamine-6-phosphate deaminase 2	chr5:69967079:69967128:-	NM_001038015	67980	ENSMUSG00000029209
ILMN_2726325	144	0.534274	0.328439	Cetn3	Centrin 3	chr13:81935707:81935756:+	NM_007684	12626	ENSMUSG00000021537
ILMN_1222723	142	0.484526	0.328299	Rps13	Ribosomal protein S13	chr7:123476463:123476512:-	XM_001473005 XM_908471 XM_001480802 XM_001480315 XM_001479760 XM_895061 XM_917325 NM_026533 XM_889857 XM_001472377 XM_001000226	12986	ENSMUSG00000081431
ILMN_2618447	140	0.439063	0.3279	Nipbl	Nipped-B homolog (Drosophila)	chr15:8241225:8241255:-	NM_027707	107515	ENSMUSG00000022141
ILMN_1222355	142	0.483495	0.3276	Scn2a1	Sodium channel, voltage-gated, type II, alpha 1	chr2:65604252:65604301:+	NM_001099298	110876	ENSMUSG00000075318
ILMN_2731454	134	0.327543	0.327543	Evl	Ena-vasodilator stimulated phosphoprotein	chr12:109926394:109926443:+	XM_001478635 XM_001478631 XM_001478624 NM_007965	228545	ENSMUSG00000021262
ILMN_2848090	134	0.32745	0.32745	Narg1	NMDA receptor-regulated gene 1	chr3:51277656:51277705:+	NM_053089	99296	ENSMUSG00000063273
ILMN_2655677	138	0.397302	0.327037	Mdh1	Malate dehydrogenase 1, NAD (soluble)	chr11:21464070:21464119:-	NM_008618	20533	ENSMUSG00000020321
ILMN_1229517	142	0.482569	0.326973	Ftl1	Ferritin light chain 1	chr7:52713336:52713385:-	XR_031255 NM_010240 XM_001478411 XM_620101 XR_031806 NM_008049 XM_973894 XM_909091 XM_001471608	14325	ENSMUSG00000062382
ILMN_1243910	138	0.397107	0.326877	Zfp292	Zinc finger protein 292	chr4:34752198:34752247:-	NM_013889	66905	ENSMUSG00000039967
ILMN_2538092	142	0.482409	0.326864	Prdx1	Peroxiredoxin 1	chr4:116360047:116360095:+	XM_001003388 XM_917437		ENSMUSG00000048164
ILMN_2523777	134	0.326816	0.326816	Rlim	Ring finger protein, LIM domain interacting	chrX:101152713:101152762:-	NM_011276	100042734	ENSMUSG00000056537
ILMN_2625913	134	0.326612	0.326612	Vstm2a	V-set and transmembrane domain containing 2A	chr11:16184059:16184108:+	NM_145967	13361	ENSMUSG00000048834
ILMN_2742305	134	0.326523	0.326523	Golgb1	Golgi autoantigen, golgin subfamily b, macrogolgin 1	chr16:36932869:36932918:+	XM_001481060 XM_001001861	67239	ENSMUSG00000034243
ILMN_2710665	134	0.326509	0.326509	Kctd4	Potassium channel tetramerisation domain containing 4	chr14:76364382:76364431:+	NM_026214	68703	ENSMUSG00000046523
ILMN_1213781	153	0.820522	0.325538	Rpl17	Ribosomal protein L17	chr18:75162446:75162495:+	XM_884547 NM_001002239 XR_033980 XR_034031 XM_988697 XM_001479800 XR_034391 XM_001478073 XM_001478057 XM_001478844 XR_034445 XR_031469 XM_001474751 XM_001474732 XR_031674 XM_001475174 XM_001475503 XM_001473222 XM_001481155 XM_001473198 XM_001481154 XR_034655 XM_001479393 XM_001474718	66401	ENSMUSG00000082035
ILMN_2764019	140	0.434906	0.324795	Fcho2	FCH domain only 2	chr13:99493581:99493630:-	NM_172591	218503	ENSMUSG00000041685
ILMN_2751046	130	0.394509	0.324738	Slc25a3	Solute carrier family 25 (mitochondrial carrier, phosphate carrier), member 3	chr10:90580839:90580888:-	XM_001475927 NM_133668	74706	ENSMUSG00000061904
ILMN_2495644	132	0.357339	0.324204	Vps29	Vacuolar protein sorting 29 (S. pombe)	chr5:122813184:122813233:+	NM_019780	385138	ENSMUSG00000029462
ILMN_2829636	142	0.478344	0.32411	Dnajb9	DnaJ (Hsp40) homolog, subfamily B, member 9	chr12:45307126:45307175:-	NM_013760	238386	ENSMUSG00000014905
ILMN_2689307	136	0.356738	0.323658	Spnb2	Spectrin beta 2	chr11:30007862:30007911:-	NM_009260	20742	ENSMUSG00000020315
ILMN_2694245	147	0.608979	0.323519	Srp14	Signal recognition particle 14	chr2:118301771:118301820:-	NM_009273	56401	ENSMUSG00000009549
ILMN_2550016	142	0.477343	0.323432	mKIAA0783	Mus musculus 18-day embryo whole body cDNA, RIKEN full-length enriched library, clone:1110001C23 product:hypothetical PHD-finger containing protein, full insert sequence.	chr6:12031072:12031121:+		243529
ILMN_2547305	144	0.525843	0.323256	Mobp	Myelin-associated oligodendrocytic basic protein	chr9:120089402:120089451:+		12167
ILMN_2924391	138	0.392567	0.32314	Pcsk2	Proprotein convertase subtilisin/kexin type 2	chr2:143641820:143641869:+	NM_008792	75462	ENSMUSG00000080113
ILMN_1237917	132	0.356086	0.323067	Sparcl1	SPARC-like 1	chr5:104508469:104508518:-	NM_010097	170753	ENSMUSG00000029309
ILMN_2702215	147	0.607954	0.322974	Eif4a2	Eukaryotic translation initiation factor 4A2	chr16:23109212:23109261:+	NM_001123038 NM_013506	13682	ENSMUSG00000022884
ILMN_2526572	136	0.355473	0.322511	Rpl4	Ribosomal protein L4	chr9:64026153:64026197:+	XR_034315 XR_034542	66696	ENSMUSG00000032399
ILMN_2668387	134	0.322124	0.322124	Cggbp1	CGG triplet repeat binding protein 1	chr16:64859145:64859194:+	NM_178647	11496	ENSMUSG00000054604
ILMN_2490479	144	0.52399	0.322117	Ywhab	Tyrosine 3-monooxygenase/tryptophan 5-monooxygenase activation protein, beta polypeptide	chr2:163843764:163843813:+	NM_018753	98733	ENSMUSG00000018326
ILMN_2670344	136	0.354135	0.321298	Lrrn2	Leucine rich repeat protein 2, neuronal	chr1:134836439:134836488:+	NM_010732	16980	ENSMUSG00000026443
ILMN_1240153	134	0.3211	0.3211	Uchl5	Ubiquitin carboxyl-terminal esterase L5	chr1:145645619:145645623:+,chr1:145647051:145647095:+	NM_019562	16907	ENSMUSG00000018189
ILMN_3150366	134	0.320799	0.320799	Ryr3	Ryanodine receptor 3	chr2:112472282:112472331:-	NM_177652		ENSMUSG00000057378
ILMN_2498478	151	0.732401	0.320275	Ttc3	Tetratricopeptide repeat domain 3	chr16:94690637:94690686:+	NM_009441	259112	ENSMUSG00000040785
ILMN_2596346	142	0.472432	0.320105	Dcn	Decorin	chr10:96969288:96969337:+	NM_007833	258817	ENSMUSG00000019929
ILMN_2916705	134	0.319751	0.319751	Tuba1a	Tubulin, alpha 1A	chr15:98781126:98781173:-	NM_011653	228852	ENSMUSG00000072235
ILMN_1239608	136	0.352088	0.31944	Arid4a	AT rich interactive domain 4A (RBP1-like)	chr12:72164095:72164144:+	NM_001081195		ENSMUSG00000048118
ILMN_2635976	136	0.351842	0.319217	Gltscr2	Glioma tumor suppressor candidate region gene 2	chr7:16523711:16523760:-	NM_133831	21756	ENSMUSG00000041560
ILMN_2613546	132	0.351199	0.318633	Evi5	Ecotropic viral integration site 5	chr5:108173926:108173975:-	NM_007964	217980	ENSMUSG00000011831
ILMN_1223194	134	0.317991	0.317991	Cacnb4	Calcium channel, voltage-dependent, beta 4 subunit	chr2:52284062:52284111:-	NM_001037099 NM_146123	243574	ENSMUSG00000017412
ILMN_2628122	134	0.317921	0.317921	Gnl3l	Guanine nucleotide binding protein-like 3 (nucleolar)-like	chrX:147418091:147418140:-	NM_198110	72972	ENSMUSG00000025266
ILMN_1243357	140	0.42494	0.317352	Fgf12	Fibroblast growth factor 12	chr16:28160323:28160372:-	NM_183064 NM_010199		ENSMUSG00000022523
ILMN_2634702	140	0.423499	0.316276	Ift81	Intraflagellar transport 81 homolog (Chlamydomonas)	chr5:123000732:123000781:-	NM_009879	380768	ENSMUSG00000029469
ILMN_1258789	136	0.348414	0.316107	Ythdf3	YTH domain family 3	chr3:16116614:16116663:+	NM_172677	66835	ENSMUSG00000047213
ILMN_2745251	138	0.383515	0.315688	Clk4	CDC like kinase 4	chr11:51094819:51094868:+	NM_007714	244484	ENSMUSG00000020385
ILMN_2908874	142	0.465423	0.315355	Ccdc132	Coiled-coil domain containing 132	chr6:3552795:3552844:+	NM_024260	56421	ENSMUSG00000001376
ILMN_2647627	142	0.465402	0.315341	Ppp1cb	Protein phosphatase 1, catalytic subunit, beta isoform	chr5:32789971:32790020:+	NM_172707 XR_031192	234839	ENSMUSG00000014956
ILMN_2755026	134	0.314744	0.314744	Gabrg2	Gamma-aminobutyric acid (GABA) A receptor, subunit gamma 2	chr11:41725837:41725886:-	NM_008073 NM_177408	18198	ENSMUSG00000020436
ILMN_2975856	140	0.421282	0.314621	Rnf6	Ring finger protein (C3H2C3 type) 6	chr5:147021183:147021232:-	NM_028774	20944
ILMN_2713060	140	0.420747	0.314221	Fam131a	Family with sequence similarity 131, member A	chr16:20702982:20703031:+	NM_133778	78408	ENSMUSG00000050821
ILMN_2772452	136	0.346183	0.314083	6030405A18Rik	RIKEN cDNA 6030405A18 gene	chr3:54701058:54701107:-	NM_177854	13872	ENSMUSG00000056306
ILMN_2606947	136	0.345861	0.31379	Rbx1	Ring-box 1	chr15:81305632:81305681:+	NM_019712	56438	ENSMUSG00000022400
ILMN_2978585	136	0.345517	0.313478	Rbm18	RNA binding motif protein 18	chr2:35971746:35971795:-	NM_026434	67889	ENSMUSG00000026889
ILMN_3139771	142	0.461854	0.312937	Crbn	Cereblon	chr6:106728560:106728609:-	NM_175357 NM_021449	58799	ENSMUSG00000005362
ILMN_2784230	142	0.461576	0.312749	St8sia4	ST8 alpha-N-acetyl-neuraminide alpha-2,8-sialyltransferase 4	chr1:97484541:97484590:-	NM_009183	18190	ENSMUSG00000040710
ILMN_2829330	134	0.312158	0.312158	Hexb	Hexosaminidase B	chr13:97946437:97946486:-	NM_010422	20301	ENSMUSG00000021665
ILMN_2835686	147	0.585945	0.311282	Ywhaq	Tyrosine 3-monooxygenase/tryptophan 5-monooxygenase activation protein, theta polypeptide	chr12:21396346:21396395:-	NM_011739	77945	ENSMUSG00000076432
ILMN_2510714	138	0.377909	0.311074	Zhx1	Zinc fingers and homeoboxes 1	chr15:57878649:57878698:-	NM_001042438 NM_009572		ENSMUSG00000022361
ILMN_2750912	134	0.311061	0.311061	Fyco1	FYVE and coiled-coil domain containing 1	chr9:123698685:123698734:-	NM_148925 NM_001110253	213019	ENSMUSG00000025241
ILMN_2732482	136	0.342838	0.311048	Rbm45	RNA binding motif protein 45	chr2:76221655:76221704:+	XM_001477072 NM_153405		ENSMUSG00000042369
ILMN_2818717	147	0.585182	0.310877	Aftph	Aftiphilin	chr11:20585447:20585496:-	NM_181411	13646	ENSMUSG00000049659
ILMN_2639674	132	0.342114	0.310391	Pcsk2	Proprotein convertase subtilisin/kexin type 2	chr2:143641826:143641875:+	NM_008792	79221	ENSMUSG00000080113
ILMN_2708644	147	0.583864	0.310177	Eef1b2	Eukaryotic translation elongation factor 1 beta 2	chr1:63225069:63225118:+	NM_018796	52480	ENSMUSG00000025967
ILMN_1217159	132	0.341627	0.309949	Lmo7	LIM domain only 7	chr14:102333725:102333774:+	NM_201529	110198
ILMN_1213426	144	0.503287	0.30939	Fam134a	Family with sequence similarity 134, member A	chr1:75144408:75144457:+	NM_170755	28253	ENSMUSG00000049339
ILMN_1214918	144	0.503015	0.309223	Rps9	Ribosomal protein S9	chr7:3658424:3658473:+	NM_029767 XR_034769 XR_034790	327957	ENSMUSG00000006333
ILMN_1227938	138	0.375611	0.309182	Ggnbp2	Gametogenetin binding protein 2	chr11:84646511:84646560:-	NM_153144	18733	ENSMUSG00000020530
ILMN_1241606	144	0.501577	0.308339	Nae1	NEDD8 activating enzyme E1 subunit 1	chr8:107037274:107037323:-	NM_144931 XM_001478170	97130	ENSMUSG00000031878
ILMN_1226709	138	0.374472	0.308244	Bxdc1	Brix domain containing 1	chr10:39943471:39943520:-	NM_023323 NM_001042556	244813	ENSMUSG00000038510
ILMN_2632416	140	0.412508	0.308068	Nefm	Neurofilament, medium polypeptide	chr14:68738243:68738292:-	NM_008691	330361	ENSMUSG00000022054
ILMN_2879225	138	0.374217	0.308035	Trim23	Tripartite motif-containing 23	chr13:104991919:104991968:+	NM_030731	81003	ENSMUSG00000021712
ILMN_2605666	147	0.579328	0.307767	Lamp2	Lysosomal-associated membrane protein 2	chrX:35772727:35772776:-	NM_010685
ILMN_2683316	140	0.411983	0.307676	Ctsb	Cathepsin B	chr14:63761829:63761878:+	NM_007798	72167	ENSMUSG00000021939
ILMN_2796429	140	0.411262	0.307138	Psip1	PC4 and SFRS1 interacting protein 1	chr4:83101899:83101948:-	NM_133948	100041982	ENSMUSG00000028484
ILMN_2613492	138	0.373065	0.307087	5730455O13Rik	RIKEN cDNA 5730455O13 gene	chr19:38263029:38263078:-	NM_001081075	50799	ENSMUSG00000054237
ILMN_2455667	151	0.702144	0.307044	Trappc6b	Trafficking protein particle complex 6B	chr12:60145281:60145330:-	NM_030057	99152	ENSMUSG00000020993
ILMN_2632092	142	0.452989	0.30693	Ppp1r9a	Protein phosphatase 1, regulatory (inhibitor) subunit 9A	chr6:5115409:5115458:+	NM_181595	225908	ENSMUSG00000032827
ILMN_2502996	136	0.337122	0.305862	Tpr	Translocated promoter region	chr1:152294739:152294760:+,chr1:152296273:152296300:+	NM_133780	258225	ENSMUSG00000006005
ILMN_2740222	136	0.336934	0.305691	Zfp644	Zinc finger protein 644	chr5:107046067:107046116:-	NM_026856	224997	ENSMUSG00000049606
ILMN_1237821	140	0.408568	0.305125	Hectd1	HECT domain containing 1	chr12:52844827:52844876:-	XM_915167 XM_974905	229681
ILMN_2860804	128	0.408463	0.305047	Tfrc	Transferrin receptor	chr16:32632436:32632485:+	NM_011638	74044
ILMN_2651886	144	0.495854	0.304821	Pgk1	Phosphoglycerate kinase 1	chrX:103398670:103398719:+	XR_035357 NM_008828 XR_032125	18655	ENSMUSG00000062070
ILMN_2674720	136	0.335711	0.304582	Ptges3	Prostaglandin E synthase 3 (cytosolic)	chr10:127514041:127514090:+	NM_019766	16009	ENSMUSG00000071072
ILMN_3150963	142	0.448966	0.304205	Cdv3	Carnitine deficiency-associated gene expressed in ventricle 3	chr9:103255757:103255806:-	NM_175833 NM_175565	321022	ENSMUSG00000032803
ILMN_1226468	142	0.447834	0.303438	Csde1	Cold shock domain containing E1, RNA binding	chr3:102861827:102861876:+	NM_144901	229663	ENSMUSG00000068823
ILMN_2493464	134	0.303389	0.303389	Mllt4	Myeloid/lymphoid or mixed-lineage leukemia (trithorax homolog, Drosophila); translocated to, 4	chr17:14042537:14042586:+	NM_010806	56392
ILMN_3139818	134	0.303322	0.303322	Sbf1	SET binding factor 1	chr15:89118777:89118826:-	NM_001081030		ENSMUSG00000036529
ILMN_1235440	142	0.44717	0.302987	Trappc2	Trafficking protein particle complex 2	chrX:162887814:162887863:+	NM_025432	56451	ENSMUSG00000079317
ILMN_2834573	134	0.302737	0.302737	Brwd1	Bromodomain and WD repeat domain containing 1	chr16:96214401:96214450:-	NM_145125	99035	ENSMUSG00000022914
ILMN_1238029	144	0.491931	0.302409	Ahctf1	AT hook containing transcription factor 1	chr1:181675221:181675270:-	NM_026375	54712
ILMN_1249524	149	0.62654	0.301985	Cops5	COP9 (constitutive photomorphogenic) homolog, subunit 5 (Arabidopsis thaliana)	chr1:10017270:10017319:-	NM_013715	68082	ENSMUSG00000025917
ILMN_1377923	130	0.366473	0.30166	Actb	Actin, beta	chr5:143665025:143665074:-	NM_007393		ENSMUSG00000034158
ILMN_1227817	140	0.403806	0.301569	Ank3	Ankyrin 3, epithelial	chr10:69486582:69486631:+	NM_170690 NM_170688 NM_170689 NM_170728 NM_170729 NM_146005 NM_170730 NM_170687 NM_009670	244431	ENSMUSG00000069601
ILMN_1236303	138	0.365818	0.301121	Wdsof1	WD repeats and SOF domain containing 1	chr15:38975241:38975290:+	NM_198606		ENSMUSG00000022300
ILMN_2650683	136	0.331032	0.300336	Tdrd3	Tudor domain containing 3	chr14:87945096:87945145:+	XM_001478993 NM_172605		ENSMUSG00000022019
ILMN_2609614	136	0.330299	0.299671	Snx10	Sorting nexin 10	chr6:51540453:51540502:+	NM_028035	22239	ENSMUSG00000038301
ILMN_2866752	144	0.487064	0.299417	Bcap29	B-cell receptor-associated protein 29	chr12:32280622:32280671:-	NM_007530	258900	ENSMUSG00000020650
ILMN_2737941	153	0.754509	0.299348	Gm10136		chr19:29078210:29078259:-	XR_031506 XM_915843 NR_003968 XR_031608 NR_003373 XM_138109 NM_009080	19941	ENSMUSG00000083328
ILMN_2444886	138	0.363647	0.299334	Rlf	Rearranged L-myc fusion sequence	chr4:120818771:120818820:-	NM_001081013		ENSMUSG00000049878
ILMN_2785512	138	0.363317	0.299062	Inpp5f	Inositol polyphosphate-5-phosphatase F	chr7:135839572:135839621:+	NM_178641	14060	ENSMUSG00000042105
ILMN_1237987	138	0.362926	0.298741	Zbtb41	Zinc finger and BTB domain containing 41 homolog	chr1:141349199:141349248:+	NM_172643	320769
ILMN_2681321	134	0.2986	0.2986	Cntnap2	Contactin associated protein-like 2	chr6:47249039:47249088:+	NM_025771 NM_001004357	109624	ENSMUSG00000039419
ILMN_2516565	134	0.29741	0.29741	Kbtbd7	Kelch repeat and BTB (POZ) domain containing 7	chr14:79830581:79830630:+	NM_001024135	78771	ENSMUSG00000043881
ILMN_2698799	132	0.327621	0.297242	Actb	Actin, beta	chr5:143665462:143665511:-	NM_007393	22094	ENSMUSG00000029580
ILMN_2637624	136	0.327325	0.296973	1810055E12Rik	RIKEN cDNA 1810055E12 gene	chr19:60911775:60911824:+	NM_026437	110696	ENSMUSG00000024993
ILMN_2689333	134	0.296861	0.296861	Csnk1e	Casein kinase 1, epsilon	chr15:79251028:79251077:-	NM_013767		ENSMUSG00000022433
ILMN_1257184	138	0.360106	0.296419	mKIAA1673	Mus musculus adult male bone cDNA, RIKEN full-length enriched library, clone:9830165H24 product:RIKEN cDNA 4930447D24 gene, full insert sequence.	chr11:31834834:31834883:+		71841	ENSMUSG00000020300
ILMN_2675587	136	0.326454	0.296183	Ublcp1	Ubiquitin-like domain containing CTD phosphatase 1	chr11:44268679:44268728:-	XR_001770 NM_024475	258809	ENSMUSG00000041231
ILMN_2601884	144	0.481664	0.296098	Prei4	Preimplantation protein 4	chr2:132355513:132355562:-	NM_028802 NM_001042671	241764	ENSMUSG00000027346
ILMN_1214487	136	0.326009	0.295779	Hace1	HECT domain and ankyrin repeat containing, E3 ubiquitin protein ligase 1	chr10:45431684:45431733:+	NM_172473	244723	ENSMUSG00000038822
ILMN_2639272	136	0.325591	0.2954	Ddx21	DEAD (Asp-Glu-Ala-Asp) box polypeptide 21	chr10:62043077:62043126:-	NM_019553	56200
ILMN_1217984	136	0.325302	0.295138	Trip12	Thyroid hormone receptor interactor 12	chr1:84718110:84718159:-	NM_133975	67282	ENSMUSG00000026219
ILMN_3004441	140	0.394847	0.294878	Atp5h	ATP synthase, H+ transporting, mitochondrial F0 complex, subunit d	chr11:115277329:115277364:-,chr11:115277180:115277193:-	XM_001472511 XM_001472493 NM_027862 XM_001472294		ENSMUSG00000034566
ILMN_2684402	130	0.358109	0.294775	1810022K09Rik	RIKEN cDNA 1810022K09 gene	chr3:14606310:14606359:-	NM_001099674	93871	ENSMUSG00000078784
ILMN_2496621	134	0.294688	0.294688	Zfp263	Zinc finger protein 263	chr16:3750621:3750670:+	NM_148924		ENSMUSG00000022529
ILMN_1239742	149	0.611145	0.294564	Atp2a2	ATPase, Ca++ transporting, cardiac muscle, slow twitch 2	chr5:122903580:122903629:-	NM_001110140 NM_009722	100043188	ENSMUSG00000029467
ILMN_2441400	136	0.32458	0.294483	AK018190		chr2:67960620:67960669:+	NM_020283	56317	ENSMUSG00000034780
ILMN_3162174	134	0.294391	0.294391	Immt	Inner membrane protein, mitochondrial	chr6:71824985:71825034:+	NM_029673	76614	ENSMUSG00000052337
ILMN_2507473	140	0.393982	0.294233	Hs6st2	Heparan sulfate 6-O-sulfotransferase 2	chrX:48740975:48741024:-	NM_001077202 NM_015819	50786	ENSMUSG00000062184
ILMN_2595973	142	0.433168	0.293501	Grn	Granulin	chr11:102297900:102297949:+	NM_008175	56428	ENSMUSG00000034708
ILMN_2712490	136	0.323295	0.293317	Tmcc1	Transmembrane and coiled coil domains 1	chr6:115971433:115971482:-	XM_892747 XM_917443	26450	ENSMUSG00000030126
ILMN_2734290	134	0.293016	0.293016	1200003C05Rik	RIKEN cDNA 1200003C05 gene	chr12:73201760:73201809:+	NM_024205	23850	ENSMUSG00000005078
ILMN_2814431	149	0.607066	0.292598	Ttc35	Tetratricopeptide repeat domain 35	chr15:43359179:43359228:+	NM_025736		ENSMUSG00000022337
ILMN_2517100	140	0.391524	0.292397	Pgm2l1	Phosphoglucomutase 2-like 1	chr7:107425749:107425798:+	NM_027629	242100	ENSMUSG00000030729
ILMN_2668260	138	0.35474	0.292002	Kcnh1	Potassium voltage-gated channel, subfamily H (eag-related), member 1	chr1:194330787:194330836:+	NM_001038607 NM_010600	18761	ENSMUSG00000058248
ILMN_1246561	138	0.35443	0.291747	Rbbp7	Retinoblastoma binding protein 7	chrX:159213702:159213725:+,chrX:159215704:159215726:+	XR_030613 XR_004752	623006	ENSMUSG00000082675
ILMN_2705777	147	0.54851	0.291395	Gstm5	Glutathione S-transferase, mu 5	chr3:107700904:107700953:+	NM_010360	71529	ENSMUSG00000004032
ILMN_2740432	140	0.390067	0.291308	Rpl10	Ribosomal protein 10	chrX:71518076:71518125:+	XR_034211 XM_001480004 XR_033278 XR_034555 NM_052835 XM_001477545 XR_030732 XM_001479769 XM_001477342 XM_001480010 XM_001479903	52633	ENSMUSG00000080859
ILMN_2823796	134	0.29092	0.29092	Mtf2	Metal response element binding transcription factor 2	chr5:108537527:108537576:+	NM_013827	15374	ENSMUSG00000029267
ILMN_2698589	140	0.389457	0.290853	Cstf2	Cleavage stimulation factor, 3 pre-RNA subunit 2	chrX:130621251:130621300:+	NM_133196	108062	ENSMUSG00000031256
ILMN_2456243	140	0.389451	0.290849	Zfp148	Zinc finger protein 148	chr16:33500350:33500399:+	NM_011749		ENSMUSG00000022811
ILMN_2611431	153	0.732467	0.290603	Ppp3ca	Protein phosphatase 3, catalytic subunit, alpha isoform	chr3:136598480:136598529:+	NM_008913	21944	ENSMUSG00000028161
ILMN_2645368	138	0.352748	0.290362	Zfp763	Zinc finger protein 763	chr17:33154160:33154209:-	NM_028543	330369	ENSMUSG00000067430
ILMN_2688492	140	0.388655	0.290254	Btaf1	BTAF1 RNA polymerase II, B-TFIID transcription factor-associated, (Mot1 homolog, S. cerevisiae)	chr19:37087172:37087221:+	NM_001080706	68626	ENSMUSG00000040565
ILMN_1249419	144	0.471746	0.290001	Usp47	Ubiquitin specific peptidase 47	chr7:119253705:119253754:+	NM_133758	227485	ENSMUSG00000059263
ILMN_2698239	142	0.427915	0.289941	D15Ertd621e	DNA segment, Chr 15, ERATO Doi 621, expressed	chr15:58289014:58289063:+	NM_145959	22678	ENSMUSG00000037119
ILMN_1257702	136	0.319292	0.289685	Lars	Leucyl-tRNA synthetase	chr18:42362096:42362145:-	NM_134137	26611	ENSMUSG00000024493
ILMN_1256701	130	0.35157	0.289393	AK019339	Mus musculus adult male hippocampus cDNA, RIKEN full-length enriched library, clone:2900016B01 product:hypothetical protein, full insert sequence.	chr8:15026766:15026815:+	XM_921147 XM_001474229 XM_486083 XM_001474596	320558	ENSMUSG00000050873
ILMN_1241332	132	0.318875	0.289307	Mdga2	MAM domain containing glycosylphosphatidylinositol anchor 2	chr12:67572231:67572280:-	NM_207010	226551	ENSMUSG00000034912
ILMN_2789125	134	0.288888	0.288888	Stard7	START domain containing 7	chr2:127124222:127124271:+	NM_139308	67009	ENSMUSG00000027367
ILMN_2588682	134	0.2876	0.2876	Aph1b	Anterior pharynx defective 1b homolog (C. elegans)	chr9:66623306:66623355:-	NM_177583	408022
ILMN_2718030	134	0.287332	0.287332	Ank2	Ankyrin 2, brain	chr3:126625497:126625546:-	NM_001034168 NM_178655	94181	ENSMUSG00000032826
ILMN_1253259	136	0.316666	0.287303	Snx27	Sorting nexin family member 27	chr3:94305216:94305265:-	NM_029721	76742	ENSMUSG00000028136
ILMN_2660267	142	0.423575	0.287001	Dnm1l	Dynamin 1-like	chr16:16314384:16314433:-	NM_152816 NM_001025947	75739	ENSMUSG00000022789
ILMN_2774690	136	0.315803	0.286519	Me1	Malic enzyme 1, NADP(+)-dependent, cytosolic	chr9:86475128:86475177:-	XM_001004685 NM_008615	404333
ILMN_2943387	132	0.31567	0.286399	Vip	Vasoactive intestinal polypeptide	chr10:4699011:4699060:-	NM_011702	22353	ENSMUSG00000019772
ILMN_1236624	134	0.286291	0.286291	Ap3s1	Adaptor-related protein complex 3, sigma 1 subunit	chr18:46949929:46949978:+	NM_009681 XM_976422 XM_912043		ENSMUSG00000024480
ILMN_3144164	140	0.382098	0.285357	Irs2	Insulin receptor substrate 2	chr8:11004508:11004557:-	NM_001081212	216527	ENSMUSG00000038894
ILMN_2719498	140	0.382005	0.285288	40606	Membrane-associated ring finger (C3HC4) 5	chr19:37296355:37296404:+	NM_027314	117146	ENSMUSG00000023307
ILMN_1215004	134	0.284848	0.284848	Osbpl9	Oxysterol binding protein-like 9	chr4:108734534:108734583:-	NM_133885 NM_173350	20537	ENSMUSG00000028559
ILMN_2703913	140	0.381189	0.284679	Mtf2	Metal response element binding transcription factor 2	chr5:108535890:108535939:+	NM_013827	69312	ENSMUSG00000029267
ILMN_2720976	136	0.313679	0.284593	Sema3e	Sema domain, immunoglobulin domain (Ig), short basic domain, secreted, (semaphorin) 3E	chr5:14256514:14256563:+	NM_011348 XM_001471667	21907	ENSMUSG00000063531
ILMN_1237942	132	0.313469	0.284402	Appl1	Adaptor protein, phosphotyrosine interaction, PH domain and leucine zipper containing 1	chr14:27736860:27736909:-	NM_145221	110350	ENSMUSG00000040760
ILMN_2526297	155	0.789963	0.284352	Slc25a5	Solute carrier family 25 (mitochondrial carrier, adenine nucleotide translocator), member 5	chrX:34338426:34338474:+	XM_904056 XM_484885	320478	ENSMUSG00000067106
ILMN_2847711	138	0.345315	0.284244	Mdga2	MAM domain containing glycosylphosphatidylinositol anchor 2	chr12:67574189:67574215:-,chr12:67572568:67572590:-	NM_207010		ENSMUSG00000034912
ILMN_2537068	142	0.419332	0.284126	Rwdd1	RWD domain containing 1	chr10:33720943:33720987:-,chr10:33716650:33716654:-	XM_001472546	66592	ENSMUSG00000083179
ILMN_1239860	134	0.283826	0.283826	1810035L17Rik	RIKEN cDNA 1810035L17 gene	chr12:88790759:88790808:+	NM_026958	76920	ENSMUSG00000021040
ILMN_3123491	140	0.379542	0.283449	Cacnb4	Calcium channel, voltage-dependent, beta 4 subunit	chr2:52284193:52284242:-	NM_001037099 NM_146123	73680	ENSMUSG00000017412
ILMN_2965066	134	0.283435	0.283435	Herc4	Hect domain and RLD 4	chr10:62780262:62780311:+	NM_026101	330173	ENSMUSG00000020064
ILMN_1240134	138	0.344091	0.283237	2810407C02Rik	RIKEN cDNA 2810407C02 gene	chr3:58396590:58396639:+	NM_001040396	69227	ENSMUSG00000075700
ILMN_1258677	147	0.531542	0.282381	Uhrf1bp1l	UHRF1 (ICBP90) binding protein 1-like	chr10:89280820:89280869:+	NM_029166	108946	ENSMUSG00000019951
ILMN_2751854	130	0.342665	0.282063	Ndrg4	N-myc downstream regulated gene 4	chr8:98238732:98238781:+	NM_145602	14181	ENSMUSG00000036564
ILMN_2539149	142	0.415922	0.281815	5730427N09Rik	RIKEN cDNA 5730427N09 gene	chr17:25842597:25842645:+	XR_031204 XM_915111 XM_484785 XR_032748 XR_002105 XR_033455 XM_001479534 XR_031920 XR_032951 XR_032381 NM_021552	59050	ENSMUSG00000083508
ILMN_2827217	142	0.414998	0.281189	Clstn3	Calsyntenin 3	chr6:124380896:124380945:-	NM_153508		ENSMUSG00000008153
ILMN_1244226	130	0.341566	0.281158	Plrg1	Pleiotropic regulator 1, PRL1 homolog (Arabidopsis)	chr3:82876114:82876163:+	NM_016784	320769	ENSMUSG00000027998
ILMN_2732190	153	0.708163	0.28096	Pbrm1	Polybromo 1	chr14:31933017:31933066:+	NM_001081251	108073	ENSMUSG00000042323
ILMN_3030470	138	0.34076	0.280495	1700023B02Rik	RIKEN cDNA 1700023B02 gene	chr2:73150512:73150560:-	XM_983412 NM_025854	320898	ENSMUSG00000041777
ILMN_2440046	138	0.340699	0.280444	Psmd1	Proteasome (prosome, macropain) 26S subunit, non-ATPase, 1	chr1:88024814:88024863:+	NM_027357	223601	ENSMUSG00000026229
ILMN_2452440	138	0.340127	0.279973	Mtf2	Metal response element binding transcription factor 2	chr5:108537530:108537579:+	NM_013827	69312	ENSMUSG00000029267
ILMN_1256488	132	0.308398	0.279801	Ergic2	ERGIC and golgi 2	chr6:148128760:148128809:-	NM_026168	71310
ILMN_1234139	142	0.412917	0.279779	Abi1	Abl-interactor 1	chr2:22796121:22796170:-	NM_145994 NM_001077193 NM_007380 NM_001077190 NM_001077192
ILMN_1247990	140	0.374613	0.279767	Purb	Purine rich element binding protein B	chr11:6374969:6375018:-	NM_011221	328695	ENSMUSG00000049647
ILMN_2536518	140	0.374226	0.279479	Atp2b1	ATPase, Ca++ transporting, plasma membrane 1	chr10:98485690:98485739:+	NM_026482 XM_891450 XM_907376	67972	ENSMUSG00000019943
ILMN_2485148	132	0.307793	0.279253	Vapa	Vesicle-associated membrane protein, associated protein A	chr17:65929484:65929533:-	NM_013933	23955	ENSMUSG00000024091
ILMN_2874739	134	0.27871	0.27871	Morc3	Microrchidia 3	chr16:93875980:93876029:+	NM_001045529	66768	ENSMUSG00000039456
ILMN_3003335	134	0.278602	0.278602	Gcc2	GRIP and coiled-coil domain containing 2	chr10:57768060:57768109:+	NM_027375	12937	ENSMUSG00000038039
ILMN_1213803	149	0.577733	0.27846	NR_003363	Mus musculus cDNA clone IMAGE:30626734, containing frame-shift errors.	chr17:79250426:79250467:-	XR_031437 XR_031281 XR_033113 XR_031485	213012	ENSMUSG00000081453
ILMN_1250856	134	0.278441	0.278441	Kpna1	Karyopherin (importin) alpha 1	chr16:36035842:36035891:+	NM_008465	60361	ENSMUSG00000022905
ILMN_2484527	138	0.338236	0.278418	Vegfa	Vascular endothelial growth factor A	chr17:46154029:46154078:-	NM_001110268 NM_001110267 NM_001110266 NM_001025257 NM_009505 NM_001025250	22339	ENSMUSG00000023951
ILMN_2728830	134	0.278311	0.278311	Taf13	TAF13 RNA polymerase II, TATA box binding protein (TBP)-associated factor	chr3:108384737:108384786:+	NM_025444	12879	ENSMUSG00000048100
ILMN_2613869	142	0.410604	0.278212	Clpx	Caseinolytic peptidase X (E.coli)	chr9:65177746:65177795:+	NM_001044389 NM_011802	227526	ENSMUSG00000015357
ILMN_2682271	136	0.306459	0.278042	C1galt1c1	C1GALT1-specific chaperone 1	chrX:35984191:35984240:-	NM_021550	76932	ENSMUSG00000048970
ILMN_2671767	134	0.277598	0.277598	Ift20	Intraflagellar transport 20 homolog (Chlamydomonas)	chr11:78353489:78353538:+	NM_018854	66065	ENSMUSG00000001105
ILMN_2697410	132	0.305788	0.277434	Ryr3	Ryanodine receptor 3	chr2:112472106:112472155:-	NM_177652		ENSMUSG00000057378
ILMN_2613641	147	0.520304	0.276411	Eif4a2	Eukaryotic translation initiation factor 4A2	chr16:23111608:23111657:+	NM_001123038 NM_001123037 NM_013506 XM_001475383 XM_001474613	13682	ENSMUSG00000022884
ILMN_2624749	134	0.275281	0.275281	Ankrd10	Ankyrin repeat domain 10	chr8:11611886:11611935:-	NM_133971	102334	ENSMUSG00000031508
ILMN_2426190	142	0.406203	0.27523	Tsc22d2	TSC22 domain family, member 2	chr3:58270571:58270620:+	NM_001081229		ENSMUSG00000027806
ILMN_1230060	136	0.303278	0.275156	Rbm17	RNA binding motif protein 17	chr2:11507481:11507530:-	XR_034357 NM_152824 XR_034732	74041	ENSMUSG00000037197
ILMN_2666018	132	0.303108	0.275002	Mgp	Matrix Gla protein	chr6:136821701:136821750:-	NM_008597	233977	ENSMUSG00000030218
ILMN_2955356	142	0.405722	0.274904	Nae1	NEDD8 activating enzyme E1 subunit 1	chr8:107037241:107037251:-,chr8:107037111:107037149:-	NM_144931 XM_001478170	258581	ENSMUSG00000031878
ILMN_1247636	132	0.302959	0.274867	Ndfip2	Nedd4 family interacting protein 2	chr14:105708432:105708481:+	NM_029561	56048
ILMN_2837195	134	0.274642	0.274642	Fam92a	Family with sequence similarity 92, member A	chr4:12084835:12084884:-	NM_026558	78185	ENSMUSG00000028218
ILMN_2658443	140	0.367743	0.274636	Gnaq	Guanine nucleotide binding protein, alpha q polypeptide	chr19:16459714:16459763:+	NM_008139	110648	ENSMUSG00000024639
ILMN_2921103	147	0.516117	0.274186	Hnrnpm	Heterogeneous nuclear ribonucleoprotein M	chr17:33783252:33783301:-	NM_029804 NM_001109913	76936	ENSMUSG00000059208
ILMN_3099633	132	0.302016	0.274011	Ubr5	Ubiquitin protein ligase E3 component n-recognin 5	chr15:37897781:37897830:-	NM_001081359 NM_001112721	623459	ENSMUSG00000037487
ILMN_2996021	136	0.301422	0.273472	Zfp326	Zinc finger protein 326	chr5:106344343:106344392:+	NM_018759	54367	ENSMUSG00000029290
ILMN_2717696	132	0.301419	0.27347	Ahctf1	AT hook containing transcription factor 1	chr1:181676280:181676329:-	NM_026375		ENSMUSG00000026491
ILMN_2754636	149	0.566832	0.273206	Rnf7	Ring finger protein 7	chr9:96371621:96371670:-	NM_011279 XM_916567	19823	ENSMUSG00000051234
ILMN_2421275	130	0.331231	0.272651	Zfp317	Zinc finger protein 317	chr9:19453913:19453962:+	XM_001476455* XM_888877* NM_172918	170734	ENSMUSG00000057551
ILMN_2842366	142	0.402147	0.272482	Mrpl2	Mitochondrial ribosomal protein L2	chr17:46786985:46787034:+	NM_025302		ENSMUSG00000002767
ILMN_2580159	130	0.331021	0.272478			chr10:7516079:7516128:+		56612
ILMN_2980331	142	0.402004	0.272385	Sumo2	SMT3 suppressor of mif two 3 homolog 2 (yeast)	chr11:115391660:115391696:-,chr11:115385071:115385083:-	XM_001479959 XM_001476458 XM_001475721 XM_001477590 XM_001471786 XM_001480657 XM_001480686 XM_001480731 XM_001473450 NM_133354 XM_001479274	674214	ENSMUSG00000081201
ILMN_2595597	138	0.330715	0.272226	Anln	Anillin, actin binding protein	chr9:22136732:22136781:-	NM_028390	52150	ENSMUSG00000036777
ILMN_1258420	130	0.330634	0.27216	Syncrip	Synaptotagmin binding, cytoplasmic RNA interacting protein	chr9:88344784:88344833:-	NM_019796	16673	ENSMUSG00000032423
ILMN_2998630	142	0.401536	0.272068	Glt8d1	Glycosyltransferase 8 domain containing 1	chr14:31824898:31824947:+	NM_029626	66384	ENSMUSG00000021916
ILMN_1237530	132	0.29955	0.271774	Vps13b	Vacuolar protein sorting 13B (yeast)	chr15:35860720:35860769:+	XM_986525 XM_981774	15493
ILMN_2782307	140	0.363775	0.271673	Mettl9	Methyltransferase like 9	chr7:128220132:128220181:+	NM_021554	74173	ENSMUSG00000030876
ILMN_2707245	136	0.299278	0.271527	Rfwd2	Ring finger and WD repeat domain 2	chr1:161275270:161275319:+	NM_011931	16616	ENSMUSG00000040782
ILMN_1246165	130	0.329804	0.271476	8430415E04Rik	HEAT-like repeat-containing protein	chr12:104851729:104851778:+	NM_028980	71924	ENSMUSG00000021209
ILMN_1254985	151	0.620783	0.271465	Arhgef9	CDC42 guanine nucleotide exchange factor (GEF) 9	chrX:92245698:92245747:-	NM_001033329	67371	ENSMUSG00000025656
ILMN_2627566	142	0.400526	0.271383	Capn5	Calpain 5	chr7:105270189:105270238:-	NM_007602	16561	ENSMUSG00000035547
ILMN_2640908	134	0.271294	0.271294	Nrxn3	Neurexin III	chr12:90586835:90586884:+	NM_172544	22025	ENSMUSG00000066392
ILMN_1222715	136	0.29899	0.271266			chr6:102433226:102433275:+
ILMN_1257542	132	0.298799	0.271093	Bai3	Brain-specific angiogenesis inhibitor 3	chr1:25148457:25148506:-		113867
ILMN_1216072	144	0.440699	0.270915	Gtpbp4	GTP binding protein 4	chr13:8972139:8972188:-	NM_027000	69237	ENSMUSG00000021149
ILMN_2964042	136	0.298599	0.270911	Bgn	Biglycan	chrX:70741170:70741219:+	NM_007542	12111	ENSMUSG00000031375
ILMN_2675535	138	0.328695	0.270564	Capn7	Calpain 7	chr14:32184322:32184371:+	NM_009796		ENSMUSG00000021893
ILMN_2789692	138	0.328378	0.270303	Wnt7b	Wingless-related MMTV integration site 7B	chr15:85365991:85366040:-	NM_009528		ENSMUSG00000022382
ILMN_2815107	134	0.270194	0.270194	Gosr2	Golgi SNAP receptor complex member 2	chr11:103538325:103538374:-	NM_019650	56494	ENSMUSG00000020946
ILMN_2645620	140	0.361722	0.270141	Bcap29	B-cell receptor-associated protein 29	chr12:32280677:32280726:-	NM_007530	14225	ENSMUSG00000020650
ILMN_1248521	138	0.328136	0.270103	Pik3r3	Phosphatidylinositol 3 kinase, regulatory subunit, polypeptide 3 (p55)	chr4:115975608:115975657:+	NM_181585	67128	ENSMUSG00000028698
ILMN_1252821	134	0.270068	0.270068	3110035E14Rik	RIKEN cDNA 3110035E14 gene	chr1:9616688:9616737:+	NM_178399	71517	ENSMUSG00000067879
ILMN_2656362	138	0.327463	0.26955	Ddx50	DEAD (Asp-Glu-Ala-Asp) box polypeptide 50	chr10:62084149:62084198:-	NM_053183 XR_030834 XR_034733	109181	ENSMUSG00000020076
ILMN_2711892	136	0.296373	0.268891	40608	Membrane-associated ring finger (C3HC4) 7	chr2:60086247:60086296:+	XR_031636 NM_020575	68099
ILMN_1237640	138	0.326372	0.268651	Cnih	Cornichon homolog (Drosophila)	chr14:47398580:47398629:-	NM_009919	56488	ENSMUSG00000015759
ILMN_2811282	155	0.746018	0.268534	Tmx4	Thioredoxin-related transmembrane protein 4	chr2:134420665:134420714:-	NM_029148	11479	ENSMUSG00000034723
ILMN_2895908	136	0.295888	0.268451	4932441K18Rik	RIKEN cDNA 4932441K18 gene	chrX:159217199:159217248:-	XR_032503 NM_178935	66136
ILMN_2764335	134	0.268435	0.268435	Setd3	SET domain containing 3	chr12:109344939:109344988:-	NM_028262		ENSMUSG00000056770
ILMN_1239177	136	0.295657	0.268242	Fam53c	Family with sequence similarity 53, member C	chr18:34933149:34933198:+	NM_175104 XM_001477572 XM_001474709	230806	ENSMUSG00000034300
ILMN_2803716	132	0.295574	0.268167	Zranb2	Zinc finger, RAN-binding domain containing 2	chr3:157211064:157211113:+	NM_017381	26914	ENSMUSG00000028180
ILMN_2899591	140	0.358342	0.267616	Lars	Leucyl-tRNA synthetase	chr18:42369714:42369763:-	NM_134137	211147	ENSMUSG00000024493
ILMN_2496534	136	0.29454	0.267228	Psmd1	Proteasome (prosome, macropain) 26S subunit, non-ATPase, 1	chr1:88027234:88027283:+	NM_027357		ENSMUSG00000026229
ILMN_2793503	136	0.294475	0.267169	Uchl5	Ubiquitin carboxyl-terminal esterase L5	chr1:145645618:145645623:+,chr1:145647051:145647094:+	NM_019562	59036	ENSMUSG00000018189
ILMN_2781170	136	0.293745	0.266507	Usp1	Ubiquitin specific peptdiase 1	chr4:98601912:98601961:+	NM_146144	228005	ENSMUSG00000028560
ILMN_2456617	140	0.356735	0.266416	AK039254	Mus musculus adult male hypothalamus cDNA, RIKEN full-length enriched library, clone:A230101B06 product:inferred: mitogen activated protein kinase 8, full insert sequence.	chr14:34191151:34191200:-		237542	ENSMUSG00000021936
ILMN_1229613	130	0.323533	0.266315	Mocs2	Molybdenum cofactor synthesis 2	chr13:115618709:115618758:+	NM_001113375 NM_013826 NM_001113374	170738	ENSMUSG00000015536
ILMN_2648292	138	0.323449	0.266245	H3f3b	H3 histone, family 3B	chr11:115883753:115883802:-	NM_008211	15081	ENSMUSG00000016559
ILMN_2565436	132	0.293422	0.266214	Cacnb2	Calcium channel, voltage-dependent, beta 2 subunit	chr2:14885242:14885291:+		78733
ILMN_1232274	149	0.550963	0.265557	Rpl36	Ribosomal protein L36	chr17:56753037:56753086:+	NM_133699 NM_018730 XM_001480811 XM_001480807 XM_001480806	72978	ENSMUSG00000057863
ILMN_2439840	144	0.431518	0.265271	Zmym4	Zinc finger, MYM-type 4	chr4:126539681:126539730:-	NM_001114399
ILMN_1224487	132	0.292176	0.265084	Ddx26b	DEAD/H (Asp-Glu-Ala-Asp/His) box polypeptide 26B	chrX:53760705:53760754:+	NM_172779	66901	ENSMUSG00000035967
ILMN_2421220	130	0.321486	0.26463	Brwd1	Bromodomain and WD repeat domain containing 1	chr16:96214373:96214422:-	NM_145125		ENSMUSG00000022914
ILMN_2856568	142	0.389023	0.263589	Gpbp1	GC-rich promoter binding protein 1	chr13:112216011:112216060:-	NM_001122963 NM_028487	23934	ENSMUSG00000032745
ILMN_1249817	151	0.602585	0.263507	Atp5f1	ATP synthase, H+ transporting, mitochondrial F0 complex, subunit b, isoform 1	chr3:105758814:105758839:-,chr3:105757076:105757099:-	NM_009725		ENSMUSG00000000563
ILMN_2465437	144	0.428357	0.263327	Rgs7bp	Regulator of G-protein signalling 7 binding protein	chr13:105737617:105737666:-	NM_029879		ENSMUSG00000021719
ILMN_2749911	142	0.388064	0.262939	Ube2q2	Ubiquitin-conjugating enzyme E2Q (putative) 2	chr9:55054518:55054567:+	NM_180600	54169	ENSMUSG00000032307
ILMN_2540475	138	0.319306	0.262835	Emd	Emerin	chrX:71506671:71506720:+	XR_034022 XR_032790 XR_032393	20148	ENSMUSG00000081375
ILMN_1237573	130	0.319305	0.262835	Rasa1	RAS p21 protein activator 1	chr13:85355669:85355718:-	NM_145452	218397	ENSMUSG00000021549
ILMN_3123970	136	0.28928	0.262456	Stag2	Stromal antigen 2	chrX:39629125:39629174:+	NM_001077712 NM_021465	20843	ENSMUSG00000025862
ILMN_1238021	136	0.28886	0.262075	AK079637	Mus musculus adult male spinal cord cDNA, RIKEN full-length enriched library, clone:A330088B02 product:hypothetical protein, full insert sequence.	chr13:36061958:36062007:+	XM_911525 XM_127272	230163
ILMN_2867427	144	0.424919	0.261214	Rad50	RAD50 homolog (S. cerevisiae)	chr11:53463159:53463208:-	NM_009012	70110	ENSMUSG00000020380
ILMN_3161679	153	0.658335	0.261192	Serpini1	Serine (or cysteine) peptidase inhibitor, clade I, member 1	chr3:75445770:75445819:+	NM_009250	74127	ENSMUSG00000027834
ILMN_2593143	138	0.317208	0.261108	mKIAA0694	Mus musculus adult male diencephalon cDNA, RIKEN full-length enriched library, clone:9330153B10 product:CDNA FLJ10391 FIS, CLONE NT2RM4000139, MODERATELY SIMILAR TO R.NORVEGICUS TRG MRNA homolog [Homo sapiens], full insert sequence.	chr1:80498279:80498328:-	XM_001472159 XM_891407	228765	ENSMUSG00000038608
ILMN_1231164	136	0.287631	0.26096	Zfp810	Zinc finger protein 810	chr9:22081594:22081643:-	NM_145612	100710	ENSMUSG00000066829
ILMN_2827072	138	0.316843	0.260808	Slc13a4	Solute carrier family 13 (sodium/sulfate symporters), member 4	chr6:35218025:35218074:-	NM_172892	76419	ENSMUSG00000029843
ILMN_2438212	140	0.348132	0.259991	Zfp131	Zinc finger protein 131	chr13_random:56918:56967:+	XM_001475167 XM_001475151 XM_001475128 XM_001475112 NM_028245	497097	ENSMUSG00000079303
ILMN_2427349	144	0.422839	0.259936	Zfp148	Zinc finger protein 148	chr16:33503853:33503902:+	NM_011749	70804
ILMN_2453107	138	0.315725	0.259888	6330439K17Rik	RIKEN cDNA 6330439K17 gene	chr2:144296379:144296428:-	NM_172859	30795	ENSMUSG00000037259
ILMN_1238285	138	0.3155	0.259702	Dcun1d5	DCN1, defective in cullin neddylation 1, domain containing 5 (S. cerevisiae)	chr9:7206916:7206965:+	NM_029775		ENSMUSG00000032002
ILMN_2670713	130	0.31527	0.259513	Cyfip2	Cytoplasmic FMR1 interacting protein 2	chr11:46007373:46007422:-	NM_133769	19989	ENSMUSG00000020340
ILMN_2593391	136	0.285999	0.259479	Lrrtm2	Leucine rich repeat transmembrane neuronal 2	chr18:35370645:35370694:-	NM_178005	107065
ILMN_1216231	130	0.315091	0.259366	Scoc	Short coiled-coil protein	chr8:85958485:85958534:-	NM_019708 NM_001039137	15200	ENSMUSG00000063253
ILMN_2790188	132	0.285762	0.259264	4921533L14Rik	hypothetical protein LOC68187	chr1:24018826:24018875:-	NM_026604	208426	ENSMUSG00000026153
ILMN_2421119	132	0.285713	0.259219	Tpp2	Tripeptidyl peptidase II	chr1:44059756:44059805:+	NM_009418	228228	ENSMUSG00000041763
ILMN_2515601	142	0.382546	0.259201	Vldlr	Very low density lipoprotein receptor	chr19:27323839:27323888:+	NM_013703	217431	ENSMUSG00000024924
ILMN_1257625	147	0.487382	0.258921	Ptprz1	Protein tyrosine phosphatase, receptor type Z, polypeptide 1	chr6:22954014:22954063:+		244421
ILMN_3153225	138	0.314349	0.258755	C85492	Expressed sequence C85492	chr9:121890821:121890870:-	NM_153540	215494	ENSMUSG00000066235
ILMN_2695149	138	0.314265	0.258685	Smc5	Structural maintenance of chromosomes 5	chr19:23283345:23283394:-	NM_153808	60596	ENSMUSG00000024943
ILMN_2695150	134	0.258556	0.258556	Smc5	Structural maintenance of chromosomes 5	chr19:23283344:23283393:-	NM_153808	71861	ENSMUSG00000024943
ILMN_1215120	138	0.313914	0.258397	Sema4a	Sema domain, immunoglobulin domain (Ig), transmembrane domain (TM) and short cytoplasmic domain, (semaphorin) 4A	chr3:88239977:88240026:-	NM_013658	20351	ENSMUSG00000028064
ILMN_2700430	140	0.345997	0.258397	Mll3	Myeloid/lymphoid or mixed-lineage leukemia 3	chr5:24778260:24778309:-	NM_001081383	67236	ENSMUSG00000038056
ILMN_1240202	138	0.31216	0.256953	Fnip1	Folliculin interacting protein 1	chr11:54329963:54330012:+	NM_173753	52670	ENSMUSG00000035992
ILMN_1246650	140	0.344006	0.25691	Hsp90ab1	Heat shock protein 90 alpha (cytosolic), class B member 1	chr17:45706496:45706545:-	NM_008302	73692	ENSMUSG00000023944
ILMN_1228426	140	0.343794	0.256751	6330503K22Rik	RIKEN cDNA 6330503K22 gene	chr7:125880160:125880209:+	NM_182995	225131	ENSMUSG00000033904
ILMN_2676074	136	0.282885	0.256654	Amd1	S-adenosylmethionine decarboxylase 1	chr10:40009983:40010032:-	XM_001480145 XM_001479341 NM_009665	18223	ENSMUSG00000075232
ILMN_2746641	134	0.256442	0.256442	AK043847	Mus musculus 10 days neonate cortex cDNA, RIKEN full-length enriched library, clone:A830039N20 product:hypothetical protein, full insert sequence.	chr14:24111760:24111809:-		71406	ENSMUSG00000071567
ILMN_1215536	138	0.310948	0.255955	Usp33	Ubiquitin specific peptidase 33	chr3:152052720:152052767:+	NM_133247 NM_001076676	117148	ENSMUSG00000025437
ILMN_2492447	136	0.281628	0.255513	Dzip1	DAZ interacting protein 1	chr14:119276209:119276258:-	NM_025943 XR_031987	57908	ENSMUSG00000042156
ILMN_1239808	136	0.2816	0.255488	Lysmd2	LysM, putative peptidoglycan-binding, domain containing 2	chr9:75485200:75485249:+	NM_027309	211253	ENSMUSG00000032184
ILMN_1248384	138	0.309881	0.255077	Ylpm1	YLP motif containing 1	chr12:86411105:86411154:+	NM_178363	269536	ENSMUSG00000021244
ILMN_1251164	140	0.340684	0.254428	Usp47	Ubiquitin specific peptidase 47	chr7:119254639:119254688:+	NM_133758	100163	ENSMUSG00000059263
ILMN_2802611	140	0.339938	0.253871	Tm9sf2	Transmembrane 9 superfamily member 2	chr14:122558645:122558694:+	NM_080556	70571	ENSMUSG00000025544
ILMN_2955214	140	0.339921	0.253859	1110032A13Rik	RIKEN cDNA 1110032A13 gene	chr18:80389040:80389089:-	NM_199197	384619	ENSMUSG00000024570
ILMN_1236221	132	0.279559	0.253636	Rev3l	REV3-like, catalytic subunit of DNA polymerase zeta RAD54 like (S. cerevisiae)	chr10:39594189:39594238:+	NM_011264		ENSMUSG00000019841
ILMN_2596117	136	0.279525	0.253605	Kctd10	Potassium channel tetramerisation domain containing 10	chr5:114813683:114813732:-	NM_026145		ENSMUSG00000001098
ILMN_2788263	136	0.27924	0.253347	Ncbp2	Nuclear cap binding protein subunit 2	chr16:31958060:31958109:+	NM_026554	76454	ENSMUSG00000022774
ILMN_1222174	140	0.33907	0.253223	Ndufa12l	Mimitin, mitochondrial precursor (Myc-induced mitochondrial protein) (MMTN) (NDUFA12-like protein).	chr13:108842820:108842869:-	XM_919782 XM_001476048	109910	ENSMUSG00000068184
ILMN_2645165	144	0.411315	0.252851	Efha1	EF hand domain family A1	chr14:58535281:58535330:-	NM_028643	68514	ENSMUSG00000021973
ILMN_2917471	132	0.278597	0.252764	Ednrb	Endothelin receptor type B	chr14:104214078:104214127:-	NM_007904	244551	ENSMUSG00000022122
ILMN_2805697	132	0.278544	0.252716	1810055E12Rik	RIKEN cDNA 1810055E12 gene	chr19:60911905:60911954:+	NM_026437	69367	ENSMUSG00000024993
ILMN_1239234	144	0.410574	0.252396	AK164875	Mus musculus adult male small intestine cDNA, RIKEN full-length enriched library, clone:2010307K09 product:weakly similar to H88 [Human herpesvirus 6], full insert sequence.	chr17:17658693:17658742:-		67675
ILMN_2597769	147	0.47433	0.251987	Igf2	Insulin-like growth factor 2	chr7:149836752:149836801:-	NM_010514 NM_001122737 NM_001122736	71829	ENSMUSG00000048583
ILMN_1217454	144	0.409867	0.251961	Lamp2	Lysosomal-associated membrane protein 2	chrX:35772732:35772781:-	NM_010685	30800
ILMN_1241638	147	0.473764	0.251686	Wnk1	WNK lysine deficient protein kinase 1	chr6:119874393:119874442:-	NM_198703	319800	ENSMUSG00000045962
ILMN_1245246	138	0.305673	0.251614	Peg3	Paternally expressed 3	chr7:6659457:6659506:-	NM_008817	18616	ENSMUSG00000002265
ILMN_1225386	138	0.305519	0.251486	AK009046	Mus musculus adult male tongue cDNA, RIKEN full-length enriched library, clone:2300009A05 product:hypothetical Alanine-rich region/Type I antifreeze protein containing protein, full insert sequence.	chr9:63242294:63242343:-	XM_925361 XM_898537	97820	ENSMUSG00000032403
ILMN_2617499	134	0.251413	0.251413	Dek	DEK oncogene (DNA binding)	chr13:47194728:47194777:-	NM_025900	11497	ENSMUSG00000021377
ILMN_1260348	138	0.304821	0.250912	Srp9	Signal recognition particle 9	chr1:184061931:184061980:+	NM_012058	381572	ENSMUSG00000026511
ILMN_1253587	144	0.408156	0.25091	Trnt1	TRNA nucleotidyl transferase, CCA-adding, 1	chr6:106731724:106731773:+	NM_175357* NM_021449* NM_027296	210801	ENSMUSG00000013736
ILMN_2446032	138	0.304814	0.250906	BC029165	Mus musculus ubiquitin specific peptidase 24, mRNA (cDNA clone IMAGE:4945752).	chr4:106113722:106113771:+	XM_001481281 XM_001473472 XM_001479517 XM_915524	16560
ILMN_2689931	134	0.250685	0.250685	Megf10	Multiple EGF-like-domains 10	chr18:57457038:57457087:+	NM_001001979	70417	ENSMUSG00000024593
ILMN_2681824	138	0.304385	0.250553	Fbxw7	F-box and WD-40 domain protein 7	chr3:84781473:84781522:+	NM_080428	56496	ENSMUSG00000028086
ILMN_2836710	138	0.304356	0.250529	Cd151	CD151 antigen	chr7:148657124:148657173:+	NM_001111050 NM_001111049 NM_009842	66776	ENSMUSG00000025510
ILMN_2824022	134	0.250485	0.250485	Map3k7ip3	Mitogen-activated protein kinase kinase kinase 7 interacting protein 3	chrX:82879302:82879351:+	NM_025729	14567	ENSMUSG00000035476
ILMN_2757445	132	0.27595	0.250362	Ccdc41	Coiled-coil domain containing 41	chr10:94252589:94252638:+	NM_029852	23947	ENSMUSG00000020024
ILMN_2955755	144	0.406835	0.250097	Fbxo38	F-box protein 38	chr18:62664091:62664140:-	NM_134136	224092	ENSMUSG00000042211
ILMN_3136540	136	0.275392	0.249856	Hist2h3b	Histone cluster 2, H3b	chr3:96072962:96073011:+	NM_178215 NM_054045 NM_178216 NM_019469	19208	ENSMUSG00000074403
ILMN_2755215	134	0.249699	0.249699	Mtmr12	Myotubularin related protein 12	chr15:12201618:12201667:+	NM_172958	268783	ENSMUSG00000039458
ILMN_2710166	130	0.302165	0.248726	Ddx3x	DEAD/H (Asp-Glu-Ala-Asp/His) box polypeptide 3, X-linked	chrX:12869657:12869706:+	NM_010028 XR_032115	11519	ENSMUSG00000000787
ILMN_1257807	134	0.248342	0.248342	Atp11b	ATPase, class VI, type 11B	chr3:35754909:35754958:+	NM_029570	73389	ENSMUSG00000037400
ILMN_2909150	147	0.467081	0.248136	Ctgf	Connective tissue growth factor	chr10:24318317:24318366:+	NM_010217	19347	ENSMUSG00000019997
ILMN_2879848	136	0.273222	0.247887	St3gal3	ST3 beta-galactoside alpha-2,3-sialyltransferase 3	chr4:117604866:117604915:-	NM_009176	70208	ENSMUSG00000028538
ILMN_1245927	138	0.301138	0.24788	Wdr37	WD repeat domain 37	chr13:8804495:8804544:-	NM_001039388 NM_172445	207615	ENSMUSG00000021147
ILMN_2774163	136	0.273126	0.2478	Eif3d	Eukaryotic translation initiation factor 3, subunit D	chr15:77789493:77789542:-	NM_018749	78250	ENSMUSG00000016554
ILMN_2771951	140	0.3317	0.247719	Fam70a	Family with sequence similarity 70, member A	chrX:35550517:35550566:-	NM_172930	18016	ENSMUSG00000036502
ILMN_1224112	144	0.402945	0.247706	Vti1b	Vesicle transport through interaction with t-SNAREs 1B homolog	chr12:80257341:80257390:-	NM_016800	13710	ENSMUSG00000021124
ILMN_1220838	138	0.300337	0.247221	Dmxl1	Dmx-like 1	chr18:50122393:50122442:+	NM_001081371	239546	ENSMUSG00000037416
ILMN_1246695	140	0.331025	0.247215	Cd3eap	CD3E antigen, epsilon polypeptide associated protein	chr7:19942453:19942502:-	NM_145822	70333	ENSMUSG00000047649
ILMN_2516974	134	0.247214	0.247214	Slc24a2	Solute carrier family 24 (sodium/potassium/calcium exchanger), member 2	chr4:86629169:86629218:-	NM_172426 NM_001110240		ENSMUSG00000037996
ILMN_2425990	128	0.330962	0.247168	Nipbl	Nipped-B homolog (Drosophila)	chr15:8306011:8306060:-		258201
ILMN_1230411	130	0.299873	0.246839	Kpnb1	Karyopherin (importin) beta 1	chr11:97021057:97021106:-	NM_008379	102334	ENSMUSG00000001440
ILMN_1216662	140	0.330399	0.246748	Kif5c	Kinesin family member 5C	chr2:49630170:49630219:+	NM_008449	18733	ENSMUSG00000026764
ILMN_2670775	138	0.299563	0.246583	C530008M17Rik	RIKEN cDNA C530008M17 gene	chr5:77302005:77302054:+	XM_287460 XM_916109	22307	ENSMUSG00000036377
ILMN_1230065	136	0.271769	0.246569	Fabp5	Fatty acid binding protein 5, epidermal	chr3:10015129:10015143:+,chr3:10015472:10015503:+	XR_034592 XR_031387	58867	ENSMUSG00000074280
ILMN_2769234	136	0.271556	0.246375	Ntsr2	Neurotensin receptor 2	chr12:16666873:16666922:+	NM_008747	16651	ENSMUSG00000020591
ILMN_2704715	138	0.299247	0.246324	6330409N04Rik	RIKEN cDNA 6330409N04 gene	chr14:62153603:62153652:-	NM_025697	252870
ILMN_3128784	136	0.271398	0.246232	Sap30l	SAP30-like	chr11:57623606:57623655:+	XR_030688 NM_001081168	65112	ENSMUSG00000020519
ILMN_1218051	130	0.299114	0.246214	Iqgap2	IQ motif containing GTPase activating protein 2	chr13:96501292:96501341:-	NM_027711	15562	ENSMUSG00000021676
ILMN_2802263	140	0.329553	0.246116	Cnp	2,3-cyclic nucleotide 3 phosphodiesterase	chr11:100442766:100442815:+	NM_009923	69981	ENSMUSG00000006782
ILMN_2771944	140	0.329249	0.245889	Psma4	Proteasome (prosome, macropain) subunit, alpha type 4	chr9:54804655:54804704:+	NM_011966	14186	ENSMUSG00000032301
ILMN_2601907	140	0.329102	0.245779	Ldb1	LIM domain binding 1	chr19:46107134:46107183:-	NM_010697 NM_001113408	77974	ENSMUSG00000025223
ILMN_2770471	140	0.328355	0.245221	Slc9a1	Solute carrier family 9 (sodium/hydrogen exchanger), member 1	chr4:132979481:132979530:+	NM_016981		ENSMUSG00000028854
ILMN_1223907	151	0.560291	0.245012	AK030236	Mus musculus adult male testis cDNA, RIKEN full-length enriched library, clone:4933427G23 product:HYPOTHETICAL 21.8 KDA PROTEIN (BRMS2) (SIMILAR TO MITOCHONDRIAL RIBOSOMAL PROTEIN S4) homolog [Homo sapiens], full insert sequence.	chr5:23336875:23336924:-	XR_002344 XR_005167		ENSMUSG00000032288
ILMN_3155274	134	0.244843	0.244843	Ube3a	Ubiquitin protein ligase E3A	chr7:66544087:66544136:+	NM_173010 NM_001033962 NM_011668	259071	ENSMUSG00000025326
ILMN_2711551	155	0.679448	0.244572	Rpl39	Ribosomal protein L39	chrX:34623999:34624048:-	XM_001479229 NM_026055	66407	ENSMUSG00000081897
ILMN_2735981	140	0.327137	0.244312	Emg1	EMG1 nucleolar protein homolog (S. cerevisiae)	chr6:124654457:124654506:-	NM_013536		ENSMUSG00000004268
ILMN_1234256	140	0.326809	0.244066	Rpl29	Ribosomal protein L29	chr9:106333533:106333567:+	XR_034273 XR_034201	13107	ENSMUSG00000082599
ILMN_2724785	147	0.4588	0.243737	Kcnab2	Potassium voltage-gated channel, shaker-related subfamily, beta member 2	chr4:151764881:151764930:-	NM_010598	16498	ENSMUSG00000028931
ILMN_2606804	147	0.458712	0.24369	Alcam	Activated leukocyte cell adhesion molecule	chr16:52251265:52251314:-	NM_009655	52118	ENSMUSG00000022636
ILMN_3136149	140	0.325907	0.243393	Faim2	Fas apoptotic inhibitory molecule 2	chr15:99327557:99327606:-	NM_028224 NM_001038658	13608	ENSMUSG00000023011
ILMN_1226985	142	0.358579	0.242962	Scamp2	Secretory carrier membrane protein 2	chr9:57436468:57436517:+	NM_022813	18769	ENSMUSG00000040188
ILMN_1226073	132	0.267651	0.242833	Trps1	Trichorhinophalangeal syndrome I (human)	chr15:50651190:50651239:-		94088	ENSMUSG00000038679
ILMN_2709585	142	0.358304	0.242775	Kiaa0241	Protein KIAA0241.	chr6:56711735:56711784:+	XM_907872 XM_132538	78937	ENSMUSG00000029787
ILMN_2733330	144	0.394518	0.242526	Rps3a	Ribosomal protein S3A	chr3:85942979:85943028:-	NM_016959	78889	ENSMUSG00000028081
ILMN_1242559	136	0.267301	0.242515	1500034J01Rik	Bone marrow macrophage cDNA, RIKEN full-length enriched library, clone:G530111L19 product:hypothetical protein, full insert sequence. (Fragment).	chr8:73999869:73999918:+	XM_889480* XM_001476732 XM_912953	66498
ILMN_3000456	138	0.294509	0.242424	Smek1	SMEK homolog 1, suppressor of mek1 (Dictyostelium)	chr12:102278063:102278112:-	NM_211355	13617	ENSMUSG00000041846
ILMN_1243273	134	0.242263	0.242263	Pcmt1	Protein-L-isoaspartate (D-aspartate) O-methyltransferase 1	chr10:7350195:7350244:-	NM_008786	18506	ENSMUSG00000019795
ILMN_2957904	144	0.393837	0.242107	Ufsp2	UFM1-specific peptidase 2	chr8:47077500:47077549:+	NM_138668	328370	ENSMUSG00000031634
ILMN_1217826	144	0.393464	0.241878	Actg1	Actin, gamma, cytoplasmic 1	chr11:120207720:120207766:-	XR_034677 XR_005062	114874	ENSMUSG00000082916
ILMN_2456278	136	0.266477	0.241767	DQ553245	Mus musculus 8 days embryo whole body cDNA, RIKEN full-length enriched library, clone:5730521K22 product:unclassifiable, full insert sequence.	chr18:46395322:46395371:-		64658
ILMN_1217842	134	0.241745	0.241745	Bace	Mus musculus beta-site APP cleaving enzyme (Bace) mRNA, complete cds.	chr9:45670195:45670244:+	NM_011792	81013	ENSMUSG00000032086
ILMN_2622983	138	0.293683	0.241744	Dusp1	Dual specificity phosphatase 1	chr17:26642678:26642727:-	NM_013642	19252	ENSMUSG00000024190
ILMN_1222022	138	0.293619	0.241691	Kifap3	Kinesin-associated protein 3	chr1:165818349:165818398:+	NM_010629	16061	ENSMUSG00000026585
ILMN_1229726	142	0.356309	0.241423	Fibcd1	Fibrinogen C domain containing 1	chr2:31668838:31668887:-	NM_178887	212943	ENSMUSG00000026841
ILMN_2716719	132	0.266042	0.241373	Sfrs17b	Splicing factor, arginine/serine-rich 17b	chrX:34148464:34148513:-	NM_001081956	228714	ENSMUSG00000059708
ILMN_2494244	138	0.293153	0.241308	Vdac2	Voltage-dependent anion channel 2	chr14:22664541:22664590:+	NM_011695	13590	ENSMUSG00000021771
ILMN_1257078	136	0.265835	0.241185	Btbd1	BTB (POZ) domain containing 1	chr7:88937219:88937268:-	NM_146193
ILMN_2775885	130	0.292804	0.24102	Calm2	Calmodulin 2	chr17:87832953:87833002:-	NM_007589	11870	ENSMUSG00000036438
ILMN_3048503	136	0.265605	0.240976	Nipbl	Nipped-B homolog (Drosophila)	chr15:8241336:8241385:-	NM_027707	319953	ENSMUSG00000022141
ILMN_2750035	147	0.453588	0.240968	Nrxn1	Neurexin I	chr17:90458838:90458887:-	NM_020252	12511	ENSMUSG00000024109
ILMN_2639239	151	0.550861	0.240888	Serpinf1	Serine (or cysteine) peptidase inhibitor, clade F, member 1	chr11:75223539:75223588:-	NM_011340	20317	ENSMUSG00000000753
ILMN_2748708	138	0.291907	0.240281	Mtpap	Mitochondrial poly(A) polymerase	chr18:4396459:4396508:+	NM_026157	67440	ENSMUSG00000024234
ILMN_1217442	155	0.667266	0.240187	Zfp365	Zinc finger protein 365	chr10:67348918:67348967:-	NM_178679 XM_980150	68197	ENSMUSG00000037855
ILMN_1221819	147	0.451381	0.239796	Fcgrt	Fc receptor, IgG, alpha chain transporter	chr7:52348470:52348519:-	NM_010189	628779	ENSMUSG00000003420
ILMN_2420070	138	0.291293	0.239776	Tubg1	Tubulin, gamma 1	chr11:100987580:100987629:+	NM_134024	16994	ENSMUSG00000035198
ILMN_2753058	140	0.320999	0.239728	Dtd1	D-tyrosyl-tRNA deacylase 1 homolog (S. cerevisiae)	chr2:144594051:144594100:+	XM_001480799 NM_025314	69710	ENSMUSG00000027430
ILMN_2593038	142	0.353698	0.239654	Rxrb	Retinoid X receptor beta	chr17:34175258:34175307:+	NM_011306	80914	ENSMUSG00000039656
ILMN_1222249	138	0.291012	0.239545	Cnot1	CCR4-NOT transcription complex, subunit 1	chr8:98252534:98252583:-	XM_894673 XM_914270	384061	ENSMUSG00000036550
ILMN_3161289	142	0.353511	0.239528	Gnaz	Guanine nucleotide binding protein, alpha z subunit	chr10:74478486:74478535:+	NM_010311		ENSMUSG00000040009
ILMN_1226528	138	0.290301	0.23896	Kctd2	Potassium channel tetramerisation domain containing 2	chr11:115292503:115292552:+	NM_183285	70382	ENSMUSG00000016940
ILMN_1218264	147	0.449067	0.238566	Vldlr	Very low density lipoprotein receptor	chr19:27323841:27323890:+	NM_013703	94175	ENSMUSG00000024924
ILMN_2753196	136	0.262841	0.238469	Copb2	Coatomer protein complex, subunit beta 2 (beta prime)	chr9:98488660:98488709:+	NM_015827	67876	ENSMUSG00000032458
ILMN_2777270	136	0.262839	0.238467	Pfdn4	Prefoldin 4	chr2:170342086:170342136:+	NM_001013369 NM_001110152	330173	ENSMUSG00000052033
ILMN_2527125	157	0.729757	0.238323	AK210662	Mus musculus cDNA, clone:Y0G0136L13, strand:minus, reference:ENSEMBL:Mouse-Transcript-ENST:ENSMUST00000042235, based on BLAT search.	chr2:40412585:40412628:+	XR_031356 XR_031420	236900	ENSMUSG00000082536
ILMN_2650475	130	0.289454	0.238263	Tmem178	Transmembrane protein 178	chr17:81400988:81401037:+	NM_026516	258630	ENSMUSG00000024245
ILMN_2479530	138	0.28942	0.238234	Zhx1	Zinc fingers and homeoboxes 1	chr15:57880128:57880177:-	NM_001042438 NM_009572	207932	ENSMUSG00000022361
ILMN_1249378	142	0.351445	0.238128	Bhlhe40	Basic helix-loop-helix family, member e40	chr6:108616632:108616681:+	NM_011498	93893	ENSMUSG00000030103
ILMN_1228707	132	0.262011	0.237715	BC060111	Mus musculus 10 days embryo whole body cDNA, RIKEN full-length enriched library, clone:2610316I04 product:hypothetical protein, full insert sequence.	chr4:21801743:21801792:+	XM_283936 XM_920534	622127	ENSMUSG00000028248
ILMN_2950594	134	0.237518	0.237518	Nab1	Ngfi-A binding protein 1	chr1:52515064:52515113:-	NM_008667	100041119	ENSMUSG00000002881
ILMN_2501929	128	0.31796	0.237458	Ptprd	Protein tyrosine phosphatase, receptor type, D	chr4:75587440:75587489:-	NM_011211 NM_001014288	75788	ENSMUSG00000028399
ILMN_2896492	142	0.349933	0.237103	Jmjd8	Jumonji domain containing 8	chr17:25968603:25968652:+	NM_028101	16019	ENSMUSG00000025736
ILMN_1247043	136	0.260991	0.23679	Ttc30b	Tetratricopeptide repeat domain 30B	chr2:75774284:75774333:-	NM_028235	12575	ENSMUSG00000075273
ILMN_2699645	132	0.26093	0.236735	Rtn4	Reticulon 4	chr11:29633784:29633833:+	NM_024226 NM_194054 NM_194053 NM_194051 NM_194052	320832	ENSMUSG00000020458
ILMN_1237378	136	0.260926	0.236731	Scg2	Secretogranin II	chr1:79431994:79432043:-	NM_009129		ENSMUSG00000050711
ILMN_1232022	151	0.541282	0.2367	Ttll7s	Mus musculus 18-day embryo whole body cDNA, RIKEN full-length enriched library, clone:1110049N09 product:unclassifiable, full insert sequence.	chr3:146645390:146645439:+			ENSMUSG00000036745
ILMN_2665797	142	0.34911	0.236546	Dym	Dymeclin	chr18:75446505:75446554:+	NM_027727	22064	ENSMUSG00000035765
ILMN_2879876	136	0.260648	0.236479	Tbc1d23	TBC1 domain family, member 23	chr16:57169290:57169339:-	NM_026254	76332	ENSMUSG00000022749
ILMN_2461154	140	0.316558	0.236411	Usp47	Ubiquitin specific peptidase 47	chr7:119254637:119254686:+	NM_133758	54214	ENSMUSG00000059263
ILMN_2895084	136	0.260466	0.236314	Zfp715	Zinc finger protein 715	chr7:50552355:50552404:-	NM_027264	140494	ENSMUSG00000012640
ILMN_1240104	134	0.236275	0.236275	Chchd7	Coiled-coil-helix-coiled-coil-helix domain containing 7	chr4:3869910:3869959:+	NM_181391	27388	ENSMUSG00000042198
ILMN_2960822	142	0.348674	0.23625	BC085271	CDNA sequence BC085271	chr1_random:168707:168756:-	NM_001008551	74480	ENSMUSG00000078159
ILMN_2615837	138	0.287	0.236243	Cstf3	Cleavage stimulation factor, 3 pre-RNA, subunit 3	chr2:104505474:104505523:+	NM_145529	445007	ENSMUSG00000027176
ILMN_2531208	153	0.595419	0.23623	5730427N09Rik	RIKEN cDNA 5730427N09 gene	chr13:97905500:97905545:-	XR_031649 XR_032748	59050	ENSMUSG00000082289
ILMN_2475727	142	0.348206	0.235933	Ube2l3	Ubiquitin-conjugating enzyme E2L 3	chr16:17152165:17152214:-	NM_009456	106821	ENSMUSG00000038965
ILMN_1235042	140	0.315802	0.235846	Gpr85	G protein-coupled receptor 85	chr6:13785205:13785254:-	NM_145066	74414	ENSMUSG00000048216
ILMN_1222356	138	0.286403	0.235751	1110067D22Rik	RIKEN cDNA 1110067D22 gene	chr11:20723918:20723967:-	NM_173752	108086	ENSMUSG00000042363
ILMN_2938820	151	0.538932	0.235672	Nefm	Neurofilament, medium polypeptide	chr14:68738058:68738107:-	NM_008691	78802	ENSMUSG00000022054
ILMN_1238032	134	0.235461	0.235461	Fbxl5	F-box and leucine-rich repeat protein 5	chr5:44149500:44149549:-	NM_178729	11937	ENSMUSG00000039753
ILMN_2588456	142	0.347438	0.235413	Tgs1	Trimethylguanosine synthase homolog (S. cerevisiae)	chr4:3542109:3542158:+	NM_054089	116940	ENSMUSG00000028233
ILMN_2730767	136	0.259457	0.235398	Snap29	Synaptosomal-associated protein 29	chr16:17430725:17430774:+	NM_023348	81898
ILMN_2952841	132	0.25908	0.235056	Usp47	Ubiquitin specific peptidase 47	chr7:119254654:119254703:+	NM_133758		ENSMUSG00000059263
ILMN_1248132	134	0.234894	0.234894	Stmn1	Stathmin 1	chr4:134029501:134029550:+	NM_019641 XM_001477437 XM_001477421 XM_001474088 XM_001474074	258522	ENSMUSG00000028832
ILMN_2689740	136	0.258728	0.234737	Rg9mtd1	RNA (guanine-9-) methyltransferase domain containing 1	chr16:56034134:56034183:-	NM_029092	30044	ENSMUSG00000044763
ILMN_1251064	149	0.486216	0.23435	Tcba1	T-cell lymphoma breakpoint associated target 1	chr10:31409352:31409401:-	NM_001013411		ENSMUSG00000075259
ILMN_3133448	132	0.258072	0.234142	Mfge8	Milk fat globule-EGF factor 8 protein	chr7:86278702:86278751:-	NM_001045489 NM_008594		ENSMUSG00000030605
ILMN_1256518	142	0.345537	0.234125	Akr7a5	Aldo-keto reductase family 7, member A5 (aflatoxin aldehyde reductase)	chr4:138874229:138874278:+	NM_025337	101612	ENSMUSG00000028743
ILMN_2595383	140	0.312924	0.233697	Cog8	Component of oligomeric golgi complex 8	chr8:109572629:109572678:-	NM_139229	83560	ENSMUSG00000031916
ILMN_2711570	140	0.312411	0.233314	Ints3	Integrator complex subunit 3	chr3:90195468:90195517:-	NM_178876 NM_145540	14428	ENSMUSG00000027933
ILMN_1235124	136	0.256979	0.23315	Thsd4	Thrombospondin, type I, domain containing 4	chr9:59817691:59817740:-	NM_172444 NM_001040426	17130	ENSMUSG00000032289
ILMN_1245918	140	0.312161	0.233128	Map3k7ip1	Mitogen-activated protein kinase kinase kinase 7 interacting protein 1	chr15:79992060:79992109:+	NM_025609	380928	ENSMUSG00000022414
ILMN_2634264	134	0.233084	0.233084	Gde1	Glycerophosphodiester phosphodiesterase 1	chr7:125838014:125838063:-	NM_019580	56209	ENSMUSG00000033917
ILMN_3114546	142	0.343682	0.232868	Tmod2	Tropomodulin 2	chr9:75413566:75413615:-	XM_001480880 XM_001480878 NM_016711 NM_001038710	67860	ENSMUSG00000032186
ILMN_2569275	138	0.282733	0.23273	Itch	Itchy, E3 ubiquitin protein ligase	chr2:155052299:155052345:+	XM_912039	632687	ENSMUSG00000067285
ILMN_3151345	140	0.311627	0.232728	Eif5	Eukaryotic translation initiation factor 5	chr12:112784614:112784663:+	XM_001479599 XM_001479591 NM_173363 NM_178041	320757
ILMN_2760430	144	0.378542	0.232704	Lrp10	Low-density lipoprotein receptor-related protein 10	chr14:55089020:55089069:+	NM_022993	65107	ENSMUSG00000022175
ILMN_3111593	132	0.25639	0.232616	Tex264	Testis expressed gene 264	chr9:106561142:106561191:-	NM_011573 NM_001081654		ENSMUSG00000040813
ILMN_2742786	134	0.232517	0.232517	DQ712556	Mus musculus 13 days embryo male testis cDNA, RIKEN full-length enriched library, clone:6030470M02 product:unclassifiable, full insert sequence.	chr11:90337912:90337961:-
ILMN_1229246	138	0.282396	0.232453	Spata2L	Spermatogenesis associated 2-like	chr8:125756342:125756391:-	NM_030176	94279	ENSMUSG00000033594
ILMN_1243741	147	0.437343	0.232338	Rora	RAR-related orphan receptor alpha	chr9:69226753:69226802:+	NM_013646	76132	ENSMUSG00000032238
ILMN_2766930	142	0.342893	0.232333	Faah	Fatty acid amide hydrolase	chr4:115670522:115670571:-	NM_010173	319944	ENSMUSG00000034171
ILMN_1258174	138	0.282226	0.232313	Cse1l	Chromosome segregation 1-like (S. cerevisiae)	chr2:166770025:166770074:+	NM_023565		ENSMUSG00000002718
ILMN_2618634	144	0.376257	0.2313	Spna2	Spectrin alpha 2	chr2:29886820:29886869:+	NM_001076554	625758	ENSMUSG00000057738
ILMN_2717777	140	0.30971	0.231296	Polrmt	Polymerase (RNA) mitochondrial (DNA directed)	chr10:79198960:79199009:-	NM_172551	15289	ENSMUSG00000020329
ILMN_1220305	140	0.309674	0.23127	D19Bwg1357e	DNA segment, Chr 19, Brigham & Womens Genetics 1357 expressed	chr19:27464587:27464636:-	NM_177474	52874	ENSMUSG00000041360
ILMN_1231053	136	0.254892	0.231257	Hist2h2aa1	Histone cluster 2, H2aa1	chr3:96043723:96043772:-	NM_013549	15267	ENSMUSG00000070392
ILMN_1243249	138	0.280865	0.231192	AK189470	Mus musculus 10, 11 days embryo whole body cDNA, RIKEN full-length enriched library, clone:2810410A03 product:unclassifiable, full insert sequence.	chr5:34516620:34516669:-		252837
ILMN_2610435	140	0.309021	0.230782	Terf2ip	Telomeric repeat binding factor 2, interacting protein	chr8:114543003:114543052:+	NM_020584	214191	ENSMUSG00000033430
ILMN_2493030	151	0.527682	0.230752	Neat1		chr19:5842393:5842442:-	NR_003513	66961
ILMN_2601176	142	0.340437	0.230669	Gtl2	Mus musculus adult male medulla oblongata cDNA, RIKEN full-length enriched library, clone:6330403F08 product:Mus musculus GTL2, imprinted maternally expressed untranslated mRNA (Gtl2), mRNA., full insert sequence.	chr12:110797528:110797577:+	NR_003633	19345
ILMN_2497526	130	0.28006	0.23053	Usp48	Ubiquitin specific peptidase 48	chr4:137214395:137214444:+	NM_130879 XM_001052064	14406	ENSMUSG00000043411
ILMN_2721761	136	0.253932	0.230386	Nab1	Ngfi-A binding protein 1	chr1:52514985:52515034:-	NM_008667	140489	ENSMUSG00000002881
ILMN_1232951	134	0.230385	0.230385	Rps6	Ribosomal protein S6	chr4:86500594:86500643:-	XR_035670 XM_001480838 XM_001480836 XM_001003926 XR_033862 XR_033396 XR_034024 NM_009096 XR_031917 XM_917161 XM_984280 XM_486222	66589	ENSMUSG00000028495
ILMN_2671608	140	0.308269	0.23022	Grp	Gastrin releasing peptide	chr18:66046055:66046104:+	NM_175012		ENSMUSG00000024517
ILMN_2983525	138	0.279645	0.230188	D12Ertd553e	hypothetical protein LOC76820	chr12:12382992:12383041:+	NM_029758	16828
ILMN_1246024	140	0.308198	0.230168	Rnpep	Arginyl aminopeptidase (aminopeptidase B)	chr1:137159453:137159502:-	NM_145417	55950	ENSMUSG00000041926
ILMN_2737758	132	0.253638	0.230119	Ptprs	Protein tyrosine phosphatase, receptor type, S	chr17:56551866:56551915:-	NM_011218	22717	ENSMUSG00000013236
ILMN_2777530	144	0.374182	0.230024	Kcnk1	Potassium channel, subfamily K, member 1	chr8:128554469:128554518:+	NM_008430	27372	ENSMUSG00000033998
ILMN_2667441	136	0.253406	0.229908	Tmem183a	Transmembrane protein 183A	chr1:136242897:136242946:-	NM_020588 NM_001042485		ENSMUSG00000042305
ILMN_2641111	142	0.338984	0.229685	Dpagt1	Dolichyl-phosphate (UDP-N-acetylglucosamine) acetylglucosaminephosphotransferase 1 (GlcNAc-1-P transferase)	chr9:44141610:44141659:+	NM_007875	13478	ENSMUSG00000032123
ILMN_1216764	140	0.307181	0.229408	Ier3	Immediate early response 3	chr17:35959790:35959839:+	NM_133662	240064	ENSMUSG00000003541
ILMN_2946520	138	0.278562	0.229297	Npy	Neuropeptide Y	chr6:49779390:49779439:+	NM_023456	68121	ENSMUSG00000029819
ILMN_1236376	142	0.338408	0.229294	Asb3	Ankyrin repeat and SOCS box-containing 3	chr11:31001128:31001177:+	NM_023906	117600	ENSMUSG00000020305
ILMN_2801790	144	0.371999	0.228682	Chmp2a	Chromatin modifying protein 2A	chr7:13617415:13617464:-	NM_026885	68953	ENSMUSG00000033916
ILMN_2614086	140	0.305598	0.228226	Acvr1c	Activin A receptor, type IC	chr2:58124452:58124501:-	NM_001111030 NM_001033369	93685	ENSMUSG00000026834
ILMN_2755981	132	0.251167	0.227877	Fam178a	Family with sequence similarity 178, member A	chr19:45057631:45057680:+	NM_001081225	226151	ENSMUSG00000036097
ILMN_1226521	130	0.2765	0.227599	Nipbl	Nipped-B homolog (Drosophila)	chr15:8241225:8241272:-	NM_027707	215418	ENSMUSG00000022141
ILMN_1214952	140	0.304285	0.227245	Cln3	Ceroid lipofuscinosis, neuronal 3, juvenile (Batten, Spielmeyer-Vogt disease)	chr7:133715628:133715677:-	XM_001479838 NM_009907	245684	ENSMUSG00000030720
ILMN_2483253	136	0.250431	0.227209	Dicer1	Dicer1, Dcr-1 homolog (Drosophila)	chr12:105926121:105926170:-	NM_148948	66505	ENSMUSG00000041415
ILMN_1220072	136	0.250413	0.227193	Zcchc6	Zinc finger, CCHC domain containing 6	chr13:59873321:59873370:-	NR_015349* NM_153538	58998	ENSMUSG00000035248
ILMN_1225037	142	0.334996	0.226982	Grit	Rho GTPase-activating protein	chr9:32068690:32068739:+	NM_177379	212090	ENSMUSG00000041444
ILMN_2807449	132	0.250167	0.22697	Snx21	Sorting nexin family member 21	chr2:164618066:164618115:+	NM_133924	13859	ENSMUSG00000050373
ILMN_1221007	136	0.250109	0.226918	Prkd3	Protein kinase D3	chr17:79350162:79350211:-	NM_029239	171229	ENSMUSG00000024070
ILMN_2466527	140	0.303555	0.2267	Trps1	Trichorhinophalangeal syndrome I (human)	chr15:50492262:50492311:-	XM_001472052 XM_001472028 XM_001471991 XM_001471949 NM_032000	104112	ENSMUSG00000038679
ILMN_1214902	142	0.334131	0.226396	Pabpc1	Poly(A) binding protein, cytoplasmic 1	chr15:36526795:36526836:-	XR_031813 XR_033930	53872	ENSMUSG00000022283
ILMN_1221750	138	0.275029	0.226388	Mycl1	V-myc myelocytomatosis viral oncogene homolog 1, lung carcinoma derived (avian)	chr4:122679383:122679432:+	NM_008506	243653	ENSMUSG00000028654
ILMN_2781689	138	0.274801	0.226201	Kif2a	Kinesin family member 2A	chr13:107751784:107751833:-	NM_008442		ENSMUSG00000021693
ILMN_2494747	132	0.24923	0.226119	Huwe1	HECT, UBA and WWE domain containing 1	chrX:148369375:148369424:+	NM_021523	18185	ENSMUSG00000025261
ILMN_1222231	136	0.24916	0.226056	Brd3	Bromodomain containing 3	chr2:27301213:27301262:-	NM_001113574 NM_023336 NM_001113573	19305
ILMN_3140071	142	0.33336	0.225874	Rtn4	Reticulon 4	chr11:29633793:29633840:+,chr11:29636360:29636361:+	NM_024226 NM_194054 NM_194053 NM_194051 NM_194052		ENSMUSG00000020458
ILMN_2663805	134	0.225711	0.225711	Map4k3	Mitogen-activated protein kinase kinase kinase kinase 3	chr17:80980278:80980327:-	XM_983140 NM_001081357		ENSMUSG00000024242
ILMN_2845208	140	0.301845	0.225423	Lrpprc	Leucine-rich PPR-motif containing	chr17:85106434:85106448:-,chr17:85105347:85105381:-	NM_028233	75089	ENSMUSG00000024120
ILMN_2509623	134	0.225418	0.225418	Bptf	Bromodomain PHD finger transcription factor	chr11:106896922:106896971:-	NM_176850	54484	ENSMUSG00000040481
ILMN_2747959	151	0.51461	0.225036	Dcn	Decorin	chr10:96980254:96980303:+	NM_007833	16149	ENSMUSG00000019929
ILMN_2697248	136	0.247764	0.224789	Tmbim6	Transmembrane BAX inhibitor motif containing 6	chr15:99240311:99240360:+	NM_026669	16613	ENSMUSG00000023010
ILMN_3138057	142	0.331525	0.22463	Ric8b	Resistance to inhibitors of cholinesterase 8 homolog B (C. elegans)	chr10:84479018:84479067:+	NM_001013441 NM_183172	75691	ENSMUSG00000035620
ILMN_2448404	130	0.272785	0.224541	Ogt	O-linked N-acetylglucosamine (GlcNAc) transferase (UDP-N-acetylglucosamine:polypeptide-N-acetylglucosaminyl transferase)	chrX:98847909:98847958:+		69104
ILMN_2932692	138	0.272773	0.224532	Fezf2	Fez family zinc finger 2	chr14:13174738:13174787:-	NM_080433	56200	ENSMUSG00000021743
ILMN_2626260	138	0.272677	0.224452	Arpc5l	Actin related protein 2/3 complex, subunit 5-like	chr2:38871075:38871124:+	NM_028809	74192	ENSMUSG00000026755
ILMN_2639230	144	0.36495	0.224349	Atad1	ATPase family, AAA domain containing 1	chr19:32747657:32747706:-	NM_026487		ENSMUSG00000013662
ILMN_2839145	138	0.272498	0.224306	1810008A18Rik	RIKEN cDNA 1810008A18 gene	chr10:76949523:76949572:-	NM_133998	15159	ENSMUSG00000032977
ILMN_2708203	138	0.272489	0.224298	Cdkn1c	Cyclin-dependent kinase inhibitor 1C (P57)	chr7:150644260:150644309:-	NM_009876	12577	ENSMUSG00000037664
ILMN_2796472	128	0.300076	0.224102	Vldlr	Very low density lipoprotein receptor	chr19:27323948:27323997:+	NM_013703	74978	ENSMUSG00000024924
ILMN_2662124	149	0.464339	0.223805	Cops5	COP9 (constitutive photomorphogenic) homolog, subunit 5 (Arabidopsis thaliana)	chr1:10017269:10017318:-	NM_013715		ENSMUSG00000025917
ILMN_2698353	147	0.421107	0.223712	Saps3	SAPS domain family, member 3	chr19:3455130:3455179:-	NM_029456		ENSMUSG00000024908
ILMN_2655273	136	0.246498	0.223641	Slu7	SLU7 splicing factor homolog (S. cerevisiae)	chr11:43261389:43261438:+	NM_148673 NM_198936		ENSMUSG00000020409
ILMN_2812599	138	0.271358	0.223367	Nrsn2	Neurensin 2	chr2:152194556:152194605:-	NM_001009948	232400	ENSMUSG00000059361
ILMN_2737517	134	0.223335	0.223335	Clk4	CDC like kinase 4	chr11:51086615:51086664:+	NM_007714	109575	ENSMUSG00000020385
ILMN_2932662	138	0.271295	0.223315	Rasl11a	RAS-like, family 11, member A	chr5:147659019:147659068:+	NM_026864	69101	ENSMUSG00000029641
ILMN_1252335	138	0.271251	0.223279	Agpat6	1-acylglycerol-3-phosphate O-acyltransferase 6 (lysophosphatidic acid acyltransferase, zeta)	chr8:24284244:24284293:-	NM_018743	102247	ENSMUSG00000031545
ILMN_1231837	147	0.419489	0.222853	Pcdh9	Protocadherin 9	chr14:93413384:93413433:-	NM_001081377	74637
ILMN_1236246	130	0.27072	0.222842	Zcchc7	Zinc finger, CCHC domain containing 7	chr4:44944387:44944436:+	NM_138590	13524	ENSMUSG00000035649
ILMN_1244514	149	0.462045	0.2227	Schip1	Schwannomin interacting protein 1	chr3:68424920:68424969:+	NM_013928 NM_001113419 NM_001113420 NM_001113421	223604	ENSMUSG00000027777
ILMN_2458030	144	0.362205	0.222662	Eif4g2	Eukaryotic translation initiation factor 4, gamma 2	chr7:118214844:118214893:-	NM_001040131 NM_013507
ILMN_2734484	138	0.270257	0.222461	0610009B22Rik	RIKEN cDNA 0610009B22 gene	chr11:51499230:51499279:-	NM_025319		ENSMUSG00000007777
ILMN_2740710	138	0.270109	0.222339	Klhdc4	Kelch domain containing 4	chr8:124320269:124320318:-	NM_145605	66435	ENSMUSG00000040263
ILMN_2866189	138	0.269959	0.222215	Btg1	B-cell translocation gene 1, anti-proliferative	chr10:96082024:96082073:+	XM_001477963 NM_007569	13531	ENSMUSG00000036478
ILMN_2909378	140	0.297518	0.222192	Mapre2	Microtubule-associated protein, RP/EB family, member 2	chr18:24051899:24051948:+	NM_153058	320714	ENSMUSG00000024277
ILMN_1255416	144	0.361231	0.222062	Ly6a	Lymphocyte antigen 6 complex, locus A	chr15:74825416:74825465:-	NM_010738	110454	ENSMUSG00000075602
ILMN_1221983	142	0.327679	0.222025	1810030N24Rik	RIKEN cDNA 1810030N24 gene	chr4:34715988:34716037:-	NM_025471	16080	ENSMUSG00000028295
ILMN_2716098	147	0.417747	0.221928	Hsph1	Heat shock 105kDa/110kDa protein 1	chr5:150419452:150419501:-	NM_013559	15505	ENSMUSG00000029657
ILMN_2578773	136	0.24459	0.22191	Gpbp1	GC-rich promoter binding protein 1	chr13:112230890:112230939:-	NM_001122963 NM_028487	243897	ENSMUSG00000032745
ILMN_1245302	132	0.244533	0.221858	Phf3	PHD finger protein 3	chr1:30860125:30860174:-	NM_001081080	14299	ENSMUSG00000048874
ILMN_2769656	138	0.269346	0.221711	Picalm	Phosphatidylinositol binding clathrin assembly protein	chr7:97357128:97357177:+	NM_146194	26426	ENSMUSG00000039361
ILMN_1249160	128	0.296576	0.221488	AK035873	Mus musculus adult male medulla oblongata cDNA, RIKEN full-length enriched library, clone:6330534I24 product:leucine-rich, glioma inactivated 1, full insert sequence.	chr19:38342990:38343039:+		66840
ILMN_2692696	138	0.269014	0.221437	Pla2g7	Phospholipase A2, group VII (platelet-activating factor acetylhydrolase, plasma)	chr17:43748906:43748955:+	NM_013737	18647	ENSMUSG00000023913
ILMN_1258415	134	0.221361	0.221361	Mat2a	Methionine adenosyltransferase II, alpha	chr6:72383726:72383775:-	NM_145569	56032	ENSMUSG00000053907
ILMN_2627441	136	0.243866	0.221253	Peli1	Pellino 1	chr11:21048948:21048997:+	NM_023324	280287	ENSMUSG00000020134
ILMN_2746132	128	0.296008	0.221064	Fnbp1l	Formin binding protein 1-like	chr3:122241852:122241901:-	NM_001114665 NM_153118	224024	ENSMUSG00000039735
ILMN_2720356	140	0.295833	0.220933	Arhgef11	Rho guanine nucleotide exchange factor (GEF) 11	chr3:87541764:87541813:+	NM_001003912	547210	ENSMUSG00000041977
ILMN_2743780	136	0.243248	0.220692	3222402P14Rik	RIKEN cDNA 3222402P14 gene	chr9:101009347:101009396:-	XM_907909* XM_001474396 XM_001475836 XM_150227*	22778	ENSMUSG00000043154
ILMN_1243095	130	0.268015	0.220615	Vbp1	Von Hippel-Lindau binding protein 1	chrX:72780121:72780170:+	NM_011692	258566	ENSMUSG00000031197
ILMN_1245579	142	0.325594	0.220612	Jak2	Janus kinase 2	chr19:29386390:29386439:+	NM_001048177 NM_008413	101471	ENSMUSG00000024789
ILMN_2604080	134	0.220577	0.220577	Smc3	Structural maintenace of chromosomes 3	chr19:53719570:53719619:+	NM_007790		ENSMUSG00000024974
ILMN_2777804	132	0.242229	0.219767	Arid2	AT rich interactive domain 2 (ARID, RFX-like)	chr15:96232644:96232693:+	NM_175251	67544	ENSMUSG00000033237
ILMN_2544056	149	0.455911	0.219743	Hbb-b1	Hemoglobin, beta adult major chain	chr7:110975090:110975139:-		170750	ENSMUSG00000052305
ILMN_2664049	144	0.357362	0.219684	Mrpl38	Mitochondrial ribosomal protein L38	chr11:115993154:115993203:-	NM_024177	53416	ENSMUSG00000020775
ILMN_1238984	134	0.219672	0.219672	Dync2h1	Dynein cytoplasmic 2 heavy chain 1	chr9:6929509:6929558:-	NM_029851		ENSMUSG00000047193
ILMN_2906718	136	0.241834	0.219409	Fcf1	FCF1 small subunit (SSU) processome component homolog (S. cerevisiae)	chr12:86323204:86323253:+	NM_028632	193217	ENSMUSG00000082998
ILMN_2542231	153	0.552927	0.219371	Ppig	Peptidyl-prolyl isomerase G (cyclophilin G)	chr2:69584167:69584172:+,chr2:69587018:69587060:+	NM_001081086	225020	ENSMUSG00000042133
ILMN_1230243	138	0.266357	0.21925	Gnal1	Guanine nucleotide binding protein-like 1	chr17:36126188:36126237:+	NM_008136	56462	ENSMUSG00000024429
ILMN_2940595	140	0.293529	0.219213	Trpc4ap	Transient receptor potential cation channel, subfamily C, member 4 associated protein	chr2:155460463:155460512:-	NM_019828	105440	ENSMUSG00000038324
ILMN_2918944	149	0.45361	0.218634	Nol4	Nucleolar protein 4	chr18:22852231:22852280:-	NM_199024	66520	ENSMUSG00000041923
ILMN_2809334	134	0.218549	0.218549	Zfp37	Zinc finger protein 37	chr4:61850869:61850918:-	NM_009554	66354	ENSMUSG00000028389
ILMN_1225544	140	0.292612	0.218528	Slc19a1	Solute carrier family 19 (sodium/hydrogen exchanger), member 1	chr10:76512855:76512904:+	NM_031196	18576	ENSMUSG00000001436
ILMN_2780316	136	0.240859	0.218525	Rnpep	Arginyl aminopeptidase (aminopeptidase B)	chr1:137159511:137159560:-	NM_145417	54616	ENSMUSG00000041926
[truncated: 22,564 more rows]

## Sheet: 1C - Top turning genes
HGNC.symbol	MGI.symbol	Human.Score	Mouse.Score
TMEM53	Tmem53	0.478219	0.149314
[truncated: 414 more rows]

## Sheet: 1D - Synaptic Gene Sets
hPSD	PSD95 Binding
[truncated: 1,461 more rows]

[truncated: 2 more sheets: 1E - Ageing Synapse Mass Spec, 1F- Disease Gene Sets]
